# Supplementary material for: Alkyl Thiocyanurates as Thioester Mimetics. Transthioesterification and Ligation Reactions with High Potential in Dynamic Covalent Chemistry
Source: J Org Chem. 2023 Jun 17;88(13):8192–202. doi: 10.1021/acs.joc.3c00200 (PMC10337033; doi:10.1021/acs.joc.3c00200)
Supplement: Supplementary file 2 — jo3c00200_si_002.zip [file jo3c00200_si_002.zip]

Archive with 31 entries (27 files):
- Attached DFT results/
- Attached DFT results/DMT(Me)2(methylamine)/
- Attached DFT results/DMT(Me)2(methylamine)/dmtme2methylamine+1.eldens.cube
- Attached DFT results/DMT(Me)2(methylamine)/dmtme2methylamine+1.xyz
- Attached DFT results/DMT(Me)2(methylamine)/dmtme2methylamine+1_property.txt
- Attached DFT results/DMT(Me)2(methylamine)/dmtme2methylamine-1.eldens.cube
- Attached DFT results/DMT(Me)2(methylamine)/dmtme2methylamine-1.xyz
- Attached DFT results/DMT(Me)2(methylamine)/dmtme2methylamine-1_property.txt
- Attached DFT results/DMT(Me)2(methylamine)/dmtme2methylamine.eldens.cube
- Attached DFT results/DMT(Me)2(methylamine)/dmtme2methylamine_property.txt
- Attached DFT results/DMT(Me)2(methylamine)/dmtme2methylamine_trj.xyz
- Attached DFT results/MMT(Me)(methylamine)2/
- Attached DFT results/MMT(Me)(methylamine)2/nmtmemethylamine2+1.eldens.cube
- Attached DFT results/MMT(Me)(methylamine)2/nmtmemethylamine2+1.xyz
- Attached DFT results/MMT(Me)(methylamine)2/nmtmemethylamine2+1_property.txt
- Attached DFT results/MMT(Me)(methylamine)2/nmtmemethylamine2-1.eldens.cube
- Attached DFT results/MMT(Me)(methylamine)2/nmtmemethylamine2-1.xyz
- Attached DFT results/MMT(Me)(methylamine)2/nmtmemethylamine2-1_property.txt
- Attached DFT results/MMT(Me)(methylamine)2/nmtmemethylamine2.eldens.cube
- Attached DFT results/MMT(Me)(methylamine)2/nmtmemethylamine2_property.txt
- Attached DFT results/MMT(Me)(methylamine)2/nmtmemethylamine2_trj.xyz
- Attached DFT results/TMT(Me)3/
- Attached DFT results/TMT(Me)3/tmtme3+1.eldens.cube
- Attached DFT results/TMT(Me)3/tmtme3+1.xyz
- Attached DFT results/TMT(Me)3/tmtme3+1_property.txt
- Attached DFT results/TMT(Me)3/tmtme3-1.eldens.cube
- Attached DFT results/TMT(Me)3/tmtme3-1.txt
- Attached DFT results/TMT(Me)3/tmtme3-1.xyz
- Attached DFT results/TMT(Me)3/tmtme3.eldens.cube
- Attached DFT results/TMT(Me)3/tmtme3_property.txt
- Attached DFT results/TMT(Me)3/tmtme3_trj.xyz
