# Supplementary material for: Alkyl Thiocyanurates as Thioester Mimetics. Transthioesterification and Ligation Reactions with High Potential in Dynamic Covalent Chemistry
Source: J Org Chem. 2023 Jun 17;88(13):8192–202. doi: 10.1021/acs.joc.3c00200 (PMC10337033; doi:10.1021/acs.joc.3c00200)
Supplement: Supplementary file 2 — jo3c00200_si_002.zip [file jo3c00200_si_002.zip › Attached DFT results/DMT(Me)2(methylamine)/dmtme2methylamine-1.xyz]

22
XYZ file generated by orca_plot on BaseName=dmtme3+1
  N      -4.628395      0.815392     -0.024694
  C      -3.882760     -0.285410      0.011343
  N      -2.547078     -0.338239      0.038868
  C      -1.952785      0.859650      0.027134
  N      -2.593569      2.052373     -0.009631
  C      -3.911780      1.953667     -0.033168
  N      -0.610001      0.900743      0.054241
  S      -4.900342      3.396723     -0.080138
  S      -4.658570     -1.852908      0.025857
  C      -6.401920     -1.382750     -0.018884
  H      -6.958535     -2.318230     -0.012185
  H      -6.625368     -0.822394     -0.921789
  H      -6.661688     -0.788091      0.851794
  C       0.221721     -0.283957      0.094737
  H       1.261928      0.030434      0.123028
  H       0.060162     -0.907702     -0.784069
  H       0.005024     -0.883926      0.977956
  C      -3.640039      4.689754     -0.084996
  H      -3.003113      4.602284     -0.960499
  H      -3.033545      4.638793      0.814637
  H      -4.184018      5.632122     -0.113811
  H      -0.198917      1.817022      0.041582
