# Supplementary material for: Alkyl Thiocyanurates as Thioester Mimetics. Transthioesterification and Ligation Reactions with High Potential in Dynamic Covalent Chemistry
Source: J Org Chem. 2023 Jun 17;88(13):8192–202. doi: 10.1021/acs.joc.3c00200 (PMC10337033; doi:10.1021/acs.joc.3c00200)
Supplement: Supplementary file 2 — jo3c00200_si_002.zip [file jo3c00200_si_002.zip › Attached DFT results/DMT(Me)2(methylamine)/dmtme2methylamine-1_property.txt]

-------------------------------------------------------------
----------------------- !PROPERTIES! ------------------------
-------------------------------------------------------------
# -----------------------------------------------------------
$ SCF_Energy
   description: The SCF energy
   geom. index: 1
   prop. index: 1
        SCF Energy:    -1248.6442054045
# -----------------------------------------------------------
$ DFT_Energy
   description: The DFT energy
   geom. index: 1
   prop. index: 1
   Number of Alpha Electrons        52.9999629324 
   Number of Alpha Electrons        51.9999607358 
   Total nuber of  Electrons       104.9999236682 
   Exchange energy                 -52.2589420157 
   Correlation energy               -2.7823357358 
   Correlantion energy NL            0.0000000000 
   Exchange-Correlation energy     -55.0412777515 
   Embedding correction              0.0000000000 
# -----------------------------------------------------------
$ MP2_Energies
   description: The MP2 energies
   geom. index: 1
   prop. index: 1
        Reference Energy:      -1248.6442054045
        Correlation Energy:       -0.6837389674
        Total MP2 Energy:      -1249.3279443719
# -----------------------------------------------------------
$ VdW_Correction
   description: The Van der Waals Correction
   geom. index: 1
   prop. index: 1
        Van der Waals Correction:       -0.0204664225
# -----------------------------------------------------------
$ Calculation_Info
   description: Details of the calculation
   geom. index: 1
   prop. index: 1
     Multiplicity:                          2
     Charge:                                1
     number of atoms:                       22
     number of electrons:                   0
     number of frozen core electrons:       1
     number of correlated electrons:        0
     number of basis functions:             444
     number of aux C basis functions:       1136
     number of aux J basis functions:       702
     number of aux JK basis functions:      0
     number of aux CABS basis functions:    0
     Total Energy                           -1249.348411
# -----------------------------------------------------------
$ SCF_Electric_Properties
   description: The SCF Calculated Electric Properties
   geom. index: 1
   prop. index: 1
       Filename                          : dmtme3+1.scfp 
       Do Dipole Moment Calculation      : true 
       Do Quadrupole Moment Calculation  : false 
       Do Polarizability Calculation     : false 
** Dipole moment part of electric properties **
        Magnitude of dipole moment (Debye) :        4.2609775630
        Electronic Contribution:
                  0    
      0      -6.193578
      1      -3.823488
      2      -0.040162
        Nuclear Contribution:
                  0    
      0       5.794341
      1       2.195495
      2       0.061220
        Total Dipole moment:
                  0    
      0      -0.399237
      1      -1.627993
      2       0.021058
# -------------------------------------------------------------
----------------------- !GEOMETRIES! ------------------------
# -------------------------------------------------------------
------------------------ !GEOMETRY! -------------------------
    Number of atoms:    22 
    Geometry Index:     1 
    Coordinates:
               0 N     -4.628394823850    0.815392416502   -0.024694478865
               1 C     -3.882759857676   -0.285409598927    0.011343031836
               2 N     -2.547078184579   -0.338238925113    0.038868232349
               3 C     -1.952785430076    0.859650469024    0.027133614245
               4 N     -2.593568700022    2.052373233299   -0.009631215146
               5 C     -3.911779593990    1.953666521083   -0.033168103859
               6 N     -0.610000928727    0.900742579623    0.054240542896
               7 S     -4.900342286106    3.396722736808   -0.080137676590
               8 S     -4.658570057645   -1.852907715684    0.025856564655
               9 C     -6.401919997166   -1.382750350298   -0.018883831571
              10 H     -6.958535043281   -2.318230289319   -0.012184808244
              11 H     -6.625368055829   -0.822394059185   -0.921789006232
              12 H     -6.661688353579   -0.788090856880    0.851793692795
              13 C      0.221720807135   -0.283956644675    0.094736966771
              14 H      1.261927862156    0.030433738129    0.123027741298
              15 H      0.060161695884   -0.907701992403   -0.784069428513
              16 H      0.005024098319   -0.883925931062    0.977955733908
              17 C     -3.640039482924    4.689753556467   -0.084995823170
              18 H     -3.003113120179    4.602283915872   -0.960499457059
              19 H     -3.033545392616    4.638792696282    0.814636517664
              20 H     -4.184018346167    5.632122158351   -0.113811170118
              21 H     -0.198916809081    1.817022342107    0.041582360949
