# Supplementary material for: Alkyl Thiocyanurates as Thioester Mimetics. Transthioesterification and Ligation Reactions with High Potential in Dynamic Covalent Chemistry
Source: J Org Chem. 2023 Jun 17;88(13):8192–202. doi: 10.1021/acs.joc.3c00200 (PMC10337033; doi:10.1021/acs.joc.3c00200)
Supplement: Supplementary file 2 — jo3c00200_si_002.zip [file jo3c00200_si_002.zip › Attached DFT results/DMT(Me)2(methylamine)/dmtme2methylamine_property.txt]

-------------------------------------------------------------
----------------------- !PROPERTIES! ------------------------
-------------------------------------------------------------
# -----------------------------------------------------------
$ SCF_Energy
   description: The SCF energy
   geom. index: 1
   prop. index: 1
        SCF Energy:    -1248.9381048238
# -----------------------------------------------------------
$ DFT_Energy
   description: The DFT energy
   geom. index: 1
   prop. index: 1
   Number of Alpha Electrons        53.0000016030 
   Number of Alpha Electrons        53.0000016030 
   Total nuber of  Electrons       106.0000032059 
   Exchange energy                 -52.3780201494 
   Correlation energy               -2.8068932344 
   Correlantion energy NL            0.0000000000 
   Exchange-Correlation energy     -55.1849133839 
   Embedding correction              0.0000000000 
# -----------------------------------------------------------
$ MP2_Energies
   description: The MP2 energies
   geom. index: 1
   prop. index: 1
        Reference Energy:      -1248.9381048238
        Correlation Energy:       -0.6910503528
        Total MP2 Energy:      -1249.6291551766
# -----------------------------------------------------------
$ VdW_Correction
   description: The Van der Waals Correction
   geom. index: 1
   prop. index: 1
        Van der Waals Correction:       -0.0204856059
# -----------------------------------------------------------
$ SCF_Energy
   description: The SCF energy
   geom. index: 2
   prop. index: 1
        SCF Energy:    -1248.9432174426
# -----------------------------------------------------------
$ DFT_Energy
   description: The DFT energy
   geom. index: 2
   prop. index: 1
   Number of Alpha Electrons        52.9999803831 
   Number of Alpha Electrons        52.9999803831 
   Total nuber of  Electrons       105.9999607661 
   Exchange energy                 -52.3829854054 
   Correlation energy               -2.8073988068 
   Correlantion energy NL            0.0000000000 
   Exchange-Correlation energy     -55.1903842123 
   Embedding correction              0.0000000000 
# -----------------------------------------------------------
$ MP2_Energies
   description: The MP2 energies
   geom. index: 2
   prop. index: 1
        Reference Energy:      -1248.9432174426
        Correlation Energy:       -0.6912887174
        Total MP2 Energy:      -1249.6345061600
# -----------------------------------------------------------
$ VdW_Correction
   description: The Van der Waals Correction
   geom. index: 2
   prop. index: 1
        Van der Waals Correction:       -0.0205117804
# -----------------------------------------------------------
$ SCF_Energy
   description: The SCF energy
   geom. index: 3
   prop. index: 1
        SCF Energy:    -1248.9455934231
# -----------------------------------------------------------
$ DFT_Energy
   description: The DFT energy
   geom. index: 3
   prop. index: 1
   Number of Alpha Electrons        52.9999417770 
   Number of Alpha Electrons        52.9999417770 
   Total nuber of  Electrons       105.9998835540 
   Exchange energy                 -52.3881232221 
   Correlation energy               -2.8079835848 
   Correlantion energy NL            0.0000000000 
   Exchange-Correlation energy     -55.1961068069 
   Embedding correction              0.0000000000 
# -----------------------------------------------------------
$ MP2_Energies
   description: The MP2 energies
   geom. index: 3
   prop. index: 1
        Reference Energy:      -1248.9455934231
        Correlation Energy:       -0.6914690994
        Total MP2 Energy:      -1249.6370625225
# -----------------------------------------------------------
$ VdW_Correction
   description: The Van der Waals Correction
   geom. index: 3
   prop. index: 1
        Van der Waals Correction:       -0.0205100718
# -----------------------------------------------------------
$ SCF_Energy
   description: The SCF energy
   geom. index: 4
   prop. index: 1
        SCF Energy:    -1248.9461305541
# -----------------------------------------------------------
$ DFT_Energy
   description: The DFT energy
   geom. index: 4
   prop. index: 1
   Number of Alpha Electrons        52.9999636275 
   Number of Alpha Electrons        52.9999636275 
   Total nuber of  Electrons       105.9999272550 
   Exchange energy                 -52.3867853369 
   Correlation energy               -2.8079008490 
   Correlantion energy NL            0.0000000000 
   Exchange-Correlation energy     -55.1946861859 
   Embedding correction              0.0000000000 
# -----------------------------------------------------------
$ MP2_Energies
   description: The MP2 energies
   geom. index: 4
   prop. index: 1
        Reference Energy:      -1248.9461305541
        Correlation Energy:       -0.6914585938
        Total MP2 Energy:      -1249.6375891480
# -----------------------------------------------------------
$ VdW_Correction
   description: The Van der Waals Correction
   geom. index: 4
   prop. index: 1
        Van der Waals Correction:       -0.0204903721
# -----------------------------------------------------------
$ SCF_Energy
   description: The SCF energy
   geom. index: 5
   prop. index: 1
        SCF Energy:    -1248.9466602655
# -----------------------------------------------------------
$ DFT_Energy
   description: The DFT energy
   geom. index: 5
   prop. index: 1
   Number of Alpha Electrons        52.9999705164 
   Number of Alpha Electrons        52.9999705164 
   Total nuber of  Electrons       105.9999410328 
   Exchange energy                 -52.3871521306 
   Correlation energy               -2.8079450456 
   Correlantion energy NL            0.0000000000 
   Exchange-Correlation energy     -55.1950971762 
   Embedding correction              0.0000000000 
# -----------------------------------------------------------
$ MP2_Energies
   description: The MP2 energies
   geom. index: 5
   prop. index: 1
        Reference Energy:      -1248.9466602655
        Correlation Energy:       -0.6914352005
        Total MP2 Energy:      -1249.6380954660
# -----------------------------------------------------------
$ VdW_Correction
   description: The Van der Waals Correction
   geom. index: 5
   prop. index: 1
        Van der Waals Correction:       -0.0204729472
# -----------------------------------------------------------
$ SCF_Energy
   description: The SCF energy
   geom. index: 6
   prop. index: 1
        SCF Energy:    -1248.9471808542
# -----------------------------------------------------------
$ DFT_Energy
   description: The DFT energy
   geom. index: 6
   prop. index: 1
   Number of Alpha Electrons        52.9999601773 
   Number of Alpha Electrons        52.9999601773 
   Total nuber of  Electrons       105.9999203547 
   Exchange energy                 -52.3866490451 
   Correlation energy               -2.8078818268 
   Correlantion energy NL            0.0000000000 
   Exchange-Correlation energy     -55.1945308720 
   Embedding correction              0.0000000000 
# -----------------------------------------------------------
$ MP2_Energies
   description: The MP2 energies
   geom. index: 6
   prop. index: 1
        Reference Energy:      -1248.9471808542
        Correlation Energy:       -0.6912390534
        Total MP2 Energy:      -1249.6384199076
# -----------------------------------------------------------
$ VdW_Correction
   description: The Van der Waals Correction
   geom. index: 6
   prop. index: 1
        Van der Waals Correction:       -0.0204636637
# -----------------------------------------------------------
$ SCF_Energy
   description: The SCF energy
   geom. index: 7
   prop. index: 1
        SCF Energy:    -1248.9474976304
# -----------------------------------------------------------
$ DFT_Energy
   description: The DFT energy
   geom. index: 7
   prop. index: 1
   Number of Alpha Electrons        52.9999649435 
   Number of Alpha Electrons        52.9999649435 
   Total nuber of  Electrons       105.9999298871 
   Exchange energy                 -52.3877776247 
   Correlation energy               -2.8079722413 
   Correlantion energy NL            0.0000000000 
   Exchange-Correlation energy     -55.1957498660 
   Embedding correction              0.0000000000 
# -----------------------------------------------------------
$ MP2_Energies
   description: The MP2 energies
   geom. index: 7
   prop. index: 1
        Reference Energy:      -1248.9474976304
        Correlation Energy:       -0.6910557165
        Total MP2 Energy:      -1249.6385533468
# -----------------------------------------------------------
$ VdW_Correction
   description: The Van der Waals Correction
   geom. index: 7
   prop. index: 1
        Van der Waals Correction:       -0.0204641406
# -----------------------------------------------------------
$ SCF_Energy
   description: The SCF energy
   geom. index: 8
   prop. index: 1
        SCF Energy:    -1248.9476945271
# -----------------------------------------------------------
$ DFT_Energy
   description: The DFT energy
   geom. index: 8
   prop. index: 1
   Number of Alpha Electrons        52.9999600265 
   Number of Alpha Electrons        52.9999600265 
   Total nuber of  Electrons       105.9999200531 
   Exchange energy                 -52.3902415116 
   Correlation energy               -2.8082154243 
   Correlantion energy NL            0.0000000000 
   Exchange-Correlation energy     -55.1984569360 
   Embedding correction              0.0000000000 
# -----------------------------------------------------------
$ MP2_Energies
   description: The MP2 energies
   geom. index: 8
   prop. index: 1
        Reference Energy:      -1248.9476945271
        Correlation Energy:       -0.6909417588
        Total MP2 Energy:      -1249.6386362858
# -----------------------------------------------------------
$ VdW_Correction
   description: The Van der Waals Correction
   geom. index: 8
   prop. index: 1
        Van der Waals Correction:       -0.0204742414
# -----------------------------------------------------------
$ SCF_Energy
   description: The SCF energy
   geom. index: 9
   prop. index: 1
        SCF Energy:    -1248.9477228901
# -----------------------------------------------------------
$ DFT_Energy
   description: The DFT energy
   geom. index: 9
   prop. index: 1
   Number of Alpha Electrons        52.9999584246 
   Number of Alpha Electrons        52.9999584246 
   Total nuber of  Electrons       105.9999168493 
   Exchange energy                 -52.3892721699 
   Correlation energy               -2.8081493541 
   Correlantion energy NL            0.0000000000 
   Exchange-Correlation energy     -55.1974215240 
   Embedding correction              0.0000000000 
# -----------------------------------------------------------
$ MP2_Energies
   description: The MP2 energies
   geom. index: 9
   prop. index: 1
        Reference Energy:      -1248.9477228901
        Correlation Energy:       -0.6910320487
        Total MP2 Energy:      -1249.6387549388
# -----------------------------------------------------------
$ VdW_Correction
   description: The Van der Waals Correction
   geom. index: 9
   prop. index: 1
        Van der Waals Correction:       -0.0204705958
# -----------------------------------------------------------
$ SCF_Energy
   description: The SCF energy
   geom. index: 10
   prop. index: 1
        SCF Energy:    -1248.9477291877
# -----------------------------------------------------------
$ DFT_Energy
   description: The DFT energy
   geom. index: 10
   prop. index: 1
   Number of Alpha Electrons        52.9999571775 
   Number of Alpha Electrons        52.9999571775 
   Total nuber of  Electrons       105.9999143549 
   Exchange energy                 -52.3890129068 
   Correlation energy               -2.8081356532 
   Correlantion energy NL            0.0000000000 
   Exchange-Correlation energy     -55.1971485600 
   Embedding correction              0.0000000000 
# -----------------------------------------------------------
$ MP2_Energies
   description: The MP2 energies
   geom. index: 10
   prop. index: 1
        Reference Energy:      -1248.9477291877
        Correlation Energy:       -0.6910577304
        Total MP2 Energy:      -1249.6387869181
# -----------------------------------------------------------
$ VdW_Correction
   description: The Van der Waals Correction
   geom. index: 10
   prop. index: 1
        Van der Waals Correction:       -0.0204675336
# -----------------------------------------------------------
$ SCF_Energy
   description: The SCF energy
   geom. index: 11
   prop. index: 1
        SCF Energy:    -1248.9477508644
# -----------------------------------------------------------
$ DFT_Energy
   description: The DFT energy
   geom. index: 11
   prop. index: 1
   Number of Alpha Electrons        52.9999550286 
   Number of Alpha Electrons        52.9999550286 
   Total nuber of  Electrons       105.9999100572 
   Exchange energy                 -52.3889958436 
   Correlation energy               -2.8081395244 
   Correlantion energy NL            0.0000000000 
   Exchange-Correlation energy     -55.1971353681 
   Embedding correction              0.0000000000 
# -----------------------------------------------------------
$ MP2_Energies
   description: The MP2 energies
   geom. index: 11
   prop. index: 1
        Reference Energy:      -1248.9477508644
        Correlation Energy:       -0.6910560639
        Total MP2 Energy:      -1249.6388069283
# -----------------------------------------------------------
$ VdW_Correction
   description: The Van der Waals Correction
   geom. index: 11
   prop. index: 1
        Van der Waals Correction:       -0.0204641873
# -----------------------------------------------------------
$ SCF_Energy
   description: The SCF energy
   geom. index: 12
   prop. index: 1
        SCF Energy:    -1248.9477725857
# -----------------------------------------------------------
$ DFT_Energy
   description: The DFT energy
   geom. index: 12
   prop. index: 1
   Number of Alpha Electrons        52.9999531354 
   Number of Alpha Electrons        52.9999531354 
   Total nuber of  Electrons       105.9999062709 
   Exchange energy                 -52.3891129181 
   Correlation energy               -2.8081470388 
   Correlantion energy NL            0.0000000000 
   Exchange-Correlation energy     -55.1972599569 
   Embedding correction              0.0000000000 
# -----------------------------------------------------------
$ MP2_Energies
   description: The MP2 energies
   geom. index: 12
   prop. index: 1
        Reference Energy:      -1248.9477725857
        Correlation Energy:       -0.6910426346
        Total MP2 Energy:      -1249.6388152203
# -----------------------------------------------------------
$ VdW_Correction
   description: The Van der Waals Correction
   geom. index: 12
   prop. index: 1
        Van der Waals Correction:       -0.0204627515
# -----------------------------------------------------------
$ SCF_Energy
   description: The SCF energy
   geom. index: 13
   prop. index: 1
        SCF Energy:    -1248.9477977875
# -----------------------------------------------------------
$ DFT_Energy
   description: The DFT energy
   geom. index: 13
   prop. index: 1
   Number of Alpha Electrons        52.9999514702 
   Number of Alpha Electrons        52.9999514702 
   Total nuber of  Electrons       105.9999029404 
   Exchange energy                 -52.3892097452 
   Correlation energy               -2.8081500040 
   Correlantion energy NL            0.0000000000 
   Exchange-Correlation energy     -55.1973597493 
   Embedding correction              0.0000000000 
# -----------------------------------------------------------
$ MP2_Energies
   description: The MP2 energies
   geom. index: 13
   prop. index: 1
        Reference Energy:      -1248.9477977875
        Correlation Energy:       -0.6910242938
        Total MP2 Energy:      -1249.6388220813
# -----------------------------------------------------------
$ VdW_Correction
   description: The Van der Waals Correction
   geom. index: 13
   prop. index: 1
        Van der Waals Correction:       -0.0204619397
# -----------------------------------------------------------
$ SCF_Energy
   description: The SCF energy
   geom. index: 14
   prop. index: 1
        SCF Energy:    -1248.9478302124
# -----------------------------------------------------------
$ DFT_Energy
   description: The DFT energy
   geom. index: 14
   prop. index: 1
   Number of Alpha Electrons        52.9999502410 
   Number of Alpha Electrons        52.9999502410 
   Total nuber of  Electrons       105.9999004820 
   Exchange energy                 -52.3893210670 
   Correlation energy               -2.8081512552 
   Correlantion energy NL            0.0000000000 
   Exchange-Correlation energy     -55.1974723222 
   Embedding correction              0.0000000000 
# -----------------------------------------------------------
$ MP2_Energies
   description: The MP2 energies
   geom. index: 14
   prop. index: 1
        Reference Energy:      -1248.9478302124
        Correlation Energy:       -0.6910013869
        Total MP2 Energy:      -1249.6388315993
# -----------------------------------------------------------
$ VdW_Correction
   description: The Van der Waals Correction
   geom. index: 14
   prop. index: 1
        Van der Waals Correction:       -0.0204620135
# -----------------------------------------------------------
$ SCF_Energy
   description: The SCF energy
   geom. index: 15
   prop. index: 1
        SCF Energy:    -1248.9478697784
# -----------------------------------------------------------
$ DFT_Energy
   description: The DFT energy
   geom. index: 15
   prop. index: 1
   Number of Alpha Electrons        52.9999568498 
   Number of Alpha Electrons        52.9999568498 
   Total nuber of  Electrons       105.9999136996 
   Exchange energy                 -52.3894098254 
   Correlation energy               -2.8081487514 
   Correlantion energy NL            0.0000000000 
   Exchange-Correlation energy     -55.1975585768 
   Embedding correction              0.0000000000 
# -----------------------------------------------------------
$ MP2_Energies
   description: The MP2 energies
   geom. index: 15
   prop. index: 1
        Reference Energy:      -1248.9478697784
        Correlation Energy:       -0.6909775480
        Total MP2 Energy:      -1249.6388473263
# -----------------------------------------------------------
$ VdW_Correction
   description: The Van der Waals Correction
   geom. index: 15
   prop. index: 1
        Van der Waals Correction:       -0.0204637238
# -----------------------------------------------------------
$ SCF_Energy
   description: The SCF energy
   geom. index: 16
   prop. index: 1
        SCF Energy:    -1248.9478956293
# -----------------------------------------------------------
$ DFT_Energy
   description: The DFT energy
   geom. index: 16
   prop. index: 1
   Number of Alpha Electrons        52.9999737818 
   Number of Alpha Electrons        52.9999737818 
   Total nuber of  Electrons       105.9999475636 
   Exchange energy                 -52.3893938513 
   Correlation energy               -2.8081450223 
   Correlantion energy NL            0.0000000000 
   Exchange-Correlation energy     -55.1975388736 
   Embedding correction              0.0000000000 
# -----------------------------------------------------------
$ MP2_Energies
   description: The MP2 energies
   geom. index: 16
   prop. index: 1
        Reference Energy:      -1248.9478956293
        Correlation Energy:       -0.6909680725
        Total MP2 Energy:      -1249.6388637017
# -----------------------------------------------------------
$ VdW_Correction
   description: The Van der Waals Correction
   geom. index: 16
   prop. index: 1
        Van der Waals Correction:       -0.0204666807
# -----------------------------------------------------------
$ SCF_Energy
   description: The SCF energy
   geom. index: 17
   prop. index: 1
        SCF Energy:    -1248.9478970088
# -----------------------------------------------------------
$ DFT_Energy
   description: The DFT energy
   geom. index: 17
   prop. index: 1
   Number of Alpha Electrons        52.9999765980 
   Number of Alpha Electrons        52.9999765980 
   Total nuber of  Electrons       105.9999531960 
   Exchange energy                 -52.3893202630 
   Correlation energy               -2.8081427634 
   Correlantion energy NL            0.0000000000 
   Exchange-Correlation energy     -55.1974630264 
   Embedding correction              0.0000000000 
# -----------------------------------------------------------
$ MP2_Energies
   description: The MP2 energies
   geom. index: 17
   prop. index: 1
        Reference Energy:      -1248.9478970088
        Correlation Energy:       -0.6909759825
        Total MP2 Energy:      -1249.6388729913
# -----------------------------------------------------------
$ VdW_Correction
   description: The Van der Waals Correction
   geom. index: 17
   prop. index: 1
        Van der Waals Correction:       -0.0204689139
# -----------------------------------------------------------
$ SCF_Energy
   description: The SCF energy
   geom. index: 18
   prop. index: 1
        SCF Energy:    -1248.9478903541
# -----------------------------------------------------------
$ DFT_Energy
   description: The DFT energy
   geom. index: 18
   prop. index: 1
   Number of Alpha Electrons        52.9999731838 
   Number of Alpha Electrons        52.9999731838 
   Total nuber of  Electrons       105.9999463677 
   Exchange energy                 -52.3892094636 
   Correlation energy               -2.8081341359 
   Correlantion energy NL            0.0000000000 
   Exchange-Correlation energy     -55.1973435994 
   Embedding correction              0.0000000000 
# -----------------------------------------------------------
$ MP2_Energies
   description: The MP2 energies
   geom. index: 18
   prop. index: 1
        Reference Energy:      -1248.9478903541
        Correlation Energy:       -0.6909873301
        Total MP2 Energy:      -1249.6388776842
# -----------------------------------------------------------
$ VdW_Correction
   description: The Van der Waals Correction
   geom. index: 18
   prop. index: 1
        Van der Waals Correction:       -0.0204684659
# -----------------------------------------------------------
$ SCF_Energy
   description: The SCF energy
   geom. index: 19
   prop. index: 1
        SCF Energy:    -1248.9478901079
# -----------------------------------------------------------
$ DFT_Energy
   description: The DFT energy
   geom. index: 19
   prop. index: 1
   Number of Alpha Electrons        52.9999702979 
   Number of Alpha Electrons        52.9999702979 
   Total nuber of  Electrons       105.9999405957 
   Exchange energy                 -52.3891871008 
   Correlation energy               -2.8081304454 
   Correlantion energy NL            0.0000000000 
   Exchange-Correlation energy     -55.1973175462 
   Embedding correction              0.0000000000 
# -----------------------------------------------------------
$ MP2_Energies
   description: The MP2 energies
   geom. index: 19
   prop. index: 1
        Reference Energy:      -1248.9478901079
        Correlation Energy:       -0.6909897570
        Total MP2 Energy:      -1249.6388798649
# -----------------------------------------------------------
$ VdW_Correction
   description: The Van der Waals Correction
   geom. index: 19
   prop. index: 1
        Van der Waals Correction:       -0.0204674469
# -----------------------------------------------------------
$ SCF_Energy
   description: The SCF energy
   geom. index: 20
   prop. index: 1
        SCF Energy:    -1248.9478920811
# -----------------------------------------------------------
$ DFT_Energy
   description: The DFT energy
   geom. index: 20
   prop. index: 1
   Number of Alpha Electrons        52.9999674076 
   Number of Alpha Electrons        52.9999674076 
   Total nuber of  Electrons       105.9999348153 
   Exchange energy                 -52.3891811175 
   Correlation energy               -2.8081279326 
   Correlantion energy NL            0.0000000000 
   Exchange-Correlation energy     -55.1973090501 
   Embedding correction              0.0000000000 
# -----------------------------------------------------------
$ MP2_Energies
   description: The MP2 energies
   geom. index: 20
   prop. index: 1
        Reference Energy:      -1248.9478920811
        Correlation Energy:       -0.6909886941
        Total MP2 Energy:      -1249.6388807751
# -----------------------------------------------------------
$ VdW_Correction
   description: The Van der Waals Correction
   geom. index: 20
   prop. index: 1
        Van der Waals Correction:       -0.0204667184
# -----------------------------------------------------------
$ SCF_Energy
   description: The SCF energy
   geom. index: 21
   prop. index: 1
        SCF Energy:    -1248.9478934482
# -----------------------------------------------------------
$ DFT_Energy
   description: The DFT energy
   geom. index: 21
   prop. index: 1
   Number of Alpha Electrons        52.9999613983 
   Number of Alpha Electrons        52.9999613983 
   Total nuber of  Electrons       105.9999227966 
   Exchange energy                 -52.3892196001 
   Correlation energy               -2.8081305595 
   Correlantion energy NL            0.0000000000 
   Exchange-Correlation energy     -55.1973501597 
   Embedding correction              0.0000000000 
# -----------------------------------------------------------
$ MP2_Energies
   description: The MP2 energies
   geom. index: 21
   prop. index: 1
        Reference Energy:      -1248.9478934482
        Correlation Energy:       -0.6909867738
        Total MP2 Energy:      -1249.6388802220
# -----------------------------------------------------------
$ VdW_Correction
   description: The Van der Waals Correction
   geom. index: 21
   prop. index: 1
        Van der Waals Correction:       -0.0204663096
# -----------------------------------------------------------
$ SCF_Energy
   description: The SCF energy
   geom. index: 22
   prop. index: 1
        SCF Energy:    -1248.9478946881
# -----------------------------------------------------------
$ DFT_Energy
   description: The DFT energy
   geom. index: 22
   prop. index: 1
   Number of Alpha Electrons        52.9999625462 
   Number of Alpha Electrons        52.9999625462 
   Total nuber of  Electrons       105.9999250924 
   Exchange energy                 -52.3891682911 
   Correlation energy               -2.8081240810 
   Correlantion energy NL            0.0000000000 
   Exchange-Correlation energy     -55.1972923721 
   Embedding correction              0.0000000000 
# -----------------------------------------------------------
$ MP2_Energies
   description: The MP2 energies
   geom. index: 22
   prop. index: 1
        Reference Energy:      -1248.9478946881
        Correlation Energy:       -0.6909866636
        Total MP2 Energy:      -1249.6388813517
# -----------------------------------------------------------
$ VdW_Correction
   description: The Van der Waals Correction
   geom. index: 22
   prop. index: 1
        Van der Waals Correction:       -0.0204660914
# -----------------------------------------------------------
$ SCF_Energy
   description: The SCF energy
   geom. index: 23
   prop. index: 1
        SCF Energy:    -1248.9478974061
# -----------------------------------------------------------
$ DFT_Energy
   description: The DFT energy
   geom. index: 23
   prop. index: 1
   Number of Alpha Electrons        52.9999632918 
   Number of Alpha Electrons        52.9999632918 
   Total nuber of  Electrons       105.9999265835 
   Exchange energy                 -52.3892016701 
   Correlation energy               -2.8081274380 
   Correlantion energy NL            0.0000000000 
   Exchange-Correlation energy     -55.1973291081 
   Embedding correction              0.0000000000 
# -----------------------------------------------------------
$ MP2_Energies
   description: The MP2 energies
   geom. index: 23
   prop. index: 1
        Reference Energy:      -1248.9478974061
        Correlation Energy:       -0.6909837195
        Total MP2 Energy:      -1249.6388811255
# -----------------------------------------------------------
$ VdW_Correction
   description: The Van der Waals Correction
   geom. index: 23
   prop. index: 1
        Van der Waals Correction:       -0.0204664225
# -----------------------------------------------------------
$ SCF_Electric_Properties
   description: The SCF Calculated Electric Properties
   geom. index: 23
   prop. index: 1
       Filename                          : dmtme3.scfp 
       Do Dipole Moment Calculation      : true 
       Do Quadrupole Moment Calculation  : false 
       Do Polarizability Calculation     : false 
** Dipole moment part of electric properties **
        Magnitude of dipole moment (Debye) :        2.6650993734
        Electronic Contribution:
                  0    
      0      -4.918292
      1      -1.619394
      2      -0.056959
        Nuclear Contribution:
                  0    
      0       5.794341
      1       2.195495
      2       0.061220
        Total Dipole moment:
                  0    
      0       0.876049
      1       0.576102
      2       0.004262
# -----------------------------------------------------------
$ MP2_Electric_Properties
   description: The MP2 Calculated Electric Properties
   geom. index: 23
   prop. index: 1
       Filename                          : dmtme3.pmp2ur 
       Do Dipole Moment Calculation      : true 
       Do Quadrupole Moment Calculation  : false 
       Do Polarizability Calculation     : false 
** Dipole moment part of electric properties **
        Magnitude of dipole moment (Debye) :        2.6786526026
        Electronic Contribution:
                  0    
      0      -4.911091
      1      -1.620664
      2      -0.056769
        Nuclear Contribution:
                  0    
      0       5.794341
      1       2.195495
      2       0.061220
        Total Dipole moment:
                  0    
      0       0.883250
      1       0.574832
      2       0.004451
# -----------------------------------------------------------
$ MP2_Electric_Properties
   description: The MP2 Calculated Electric Properties
   geom. index: 23
   prop. index: 2
       Filename                          : dmtme3.pmp2re 
       Do Dipole Moment Calculation      : true 
       Do Quadrupole Moment Calculation  : false 
       Do Polarizability Calculation     : false 
** Dipole moment part of electric properties **
        Magnitude of dipole moment (Debye) :        2.7027481786
        Electronic Contribution:
                  0    
      0      -4.887424
      1      -1.640404
      2      -0.055836
        Nuclear Contribution:
                  0    
      0       5.794341
      1       2.195495
      2       0.061220
        Total Dipole moment:
                  0    
      0       0.906916
      1       0.555091
      2       0.005384
# -------------------------------------------------------------
----------------------- !GEOMETRIES! ------------------------
# -------------------------------------------------------------
------------------------ !GEOMETRY! -------------------------
    Number of atoms:    22 
    Geometry Index:     1 
    Coordinates:
               0 N     -4.584040000000    0.773900000000   -0.162990000000
               1 C     -3.863990000000   -0.304410000000    0.107600000000
               2 N     -2.548410000000   -0.318110000000    0.291580000000
               3 C     -1.942610000000    0.854760000000    0.195310000000
               4 N     -2.565270000000    1.990860000000   -0.075690000000
               5 C     -3.881060000000    1.895580000000   -0.235530000000
               6 N     -0.571590000000    0.955440000000    0.385180000000
               7 S     -4.806900000000    3.368160000000   -0.609890000000
               8 S     -4.681490000000   -1.881060000000    0.222400000000
               9 C     -6.408670000000   -1.370040000000    0.044550000000
              10 H     -7.048520000000   -2.254140000000    0.113710000000
              11 H     -6.578360000000   -0.901860000000   -0.929110000000
              12 H     -6.694060000000   -0.678550000000    0.842320000000
              13 C      0.191220000000   -0.216190000000    0.014560000000
              14 H      1.257650000000   -0.005340000000    0.143450000000
              15 H      0.029580000000   -0.485360000000   -1.035100000000
              16 H     -0.050080000000   -1.073980000000    0.651650000000
              17 C     -3.633430000000    4.631440000000   -0.061460000000
              18 H     -2.728360000000    4.615390000000   -0.675020000000
              19 H     -3.368930000000    4.486090000000    0.989740000000
              20 H     -4.097730000000    5.616050000000   -0.165170000000
              21 H     -0.268540000000    1.826720000000   -0.034780000000
------------------------ !GEOMETRY! -------------------------
    Number of atoms:    22 
    Geometry Index:     2 
    Coordinates:
               0 N     -4.617484896519    0.788470012124   -0.069957701411
               1 C     -3.879268424659   -0.303003733547    0.116151313192
               2 N     -2.557778335585   -0.331176205935    0.264039822677
               3 C     -1.962540629811    0.856489695182    0.202738713870
               4 N     -2.598189206796    2.020200451036    0.008777391520
               5 C     -3.916918497957    1.921995161335   -0.108292149559
               6 N     -0.598183069303    0.932915442608    0.380264370460
               7 S     -4.868271778180    3.385252088179   -0.381686757641
               8 S     -4.671933788310   -1.876983451766    0.184724219481
               9 C     -6.398894168456   -1.383413821284    0.004192353177
              10 H     -7.005396586891   -2.287251385332    0.048800794543
              11 H     -6.564531022651   -0.894736717937   -0.952256253860
              12 H     -6.696396508251   -0.718938016819    0.811280201111
              13 C      0.200292039691   -0.227525971914    0.009784041591
              14 H      1.252538677226   -0.005252254771    0.186539842295
              15 H      0.079350705106   -0.493152111337   -1.044302051687
              16 H     -0.064324613451   -1.084871802131    0.621112843242
              17 C     -3.607549285891    4.649118118350   -0.110872085327
              18 H     -2.827141590425    4.589533199291   -0.864802798991
              19 H     -3.169593735375    4.547272005702    0.879132534938
              20 H     -4.093591895137    5.621238752086   -0.183047173230
              21 H     -0.277783388374    1.819170546880    0.014988529610
------------------------ !GEOMETRY! -------------------------
    Number of atoms:    22 
    Geometry Index:     3 
    Coordinates:
               0 N     -4.628055098550    0.812268197756   -0.019067125091
               1 C     -3.885798563741   -0.289158119583    0.104071265384
               2 N     -2.555472790291   -0.338883670831    0.208171280390
               3 C     -1.961312424446    0.857850978804    0.178372714997
               4 N     -2.593789361365    2.046097783045    0.039753126225
               5 C     -3.912899719831    1.947466590314   -0.049876039131
               6 N     -0.610220098217    0.906176429482    0.333788981037
               7 S     -4.884844663888    3.393092283743   -0.200326975049
               8 S     -4.661431847514   -1.852372159920    0.128443840760
               9 C     -6.396231263128   -1.384268971327   -0.013657308240
              10 H     -6.956931093474   -2.316086030197    0.006004276678
              11 H     -6.579879898907   -0.862119490070   -0.945593997134
              12 H     -6.692836503591   -0.756860704600    0.818910521408
              13 C      0.212749582627   -0.259808784409    0.025411263864
              14 H      1.246566661046   -0.024119716125    0.262026521425
              15 H      0.143615695698   -0.557444044407   -1.022939791951
              16 H     -0.103268117419   -1.093898443579    0.638872620979
              17 C     -3.619435139285    4.674873403648   -0.134782714824
              18 H     -2.948826285435    4.604605740909   -0.983635811232
              19 H     -3.052085026607    4.600251828968    0.786010438138
              20 H     -4.153586296522    5.621835774078   -0.163157060814
              21 H     -0.249617747160    1.795851124302    0.020509972179
------------------------ !GEOMETRY! -------------------------
    Number of atoms:    22 
    Geometry Index:     4 
    Coordinates:
               0 N     -4.630286421154    0.818658862290    0.054177335315
               1 C     -3.888157861011   -0.285668628748    0.117508131796
               2 N     -2.553006326784   -0.340998768873    0.188778964382
               3 C     -1.956578102079    0.855581778244    0.186135899149
               4 N     -2.589493366019    2.048884668891    0.102860242731
               5 C     -3.910257516964    1.953827554825    0.053845966491
               6 N     -0.606676585910    0.900459070586    0.308843101872
               7 S     -4.886933889804    3.395822525905   -0.064122969716
               8 S     -4.663866359298   -1.847443522322    0.117126071131
               9 C     -6.400871941652   -1.385823914412   -0.043656717990
              10 H     -6.950463933550   -2.325407667302   -0.046948577136
              11 H     -6.572748825054   -0.848096664298   -0.971164663422
              12 H     -6.713567064357   -0.771997983519    0.795577941894
              13 C      0.217174216288   -0.265339790639    0.019101313096
              14 H      1.247379109301   -0.024742985926    0.269194930607
              15 H      0.156755107673   -0.567394115290   -1.028749992113
              16 H     -0.113496998858   -1.097469666658    0.633012921177
              17 C     -3.623399318980    4.679493862405   -0.163141405724
              18 H     -3.012954995780    4.557152651871   -1.053097762421
              19 H     -2.990994468205    4.659269489580    0.719363194073
              20 H     -4.168945282468    5.620162016296   -0.210768244837
              21 H     -0.232199175335    1.796421227095    0.033434319646
------------------------ !GEOMETRY! -------------------------
    Number of atoms:    22 
    Geometry Index:     5 
    Coordinates:
               0 N     -4.628160872576    0.821002258577   -0.024681159180
               1 C     -3.887903197065   -0.282859185413    0.040249729406
               2 N     -2.549508258697   -0.343063973253    0.103060192597
               3 C     -1.950644595245    0.853392738547    0.096107525648
               4 N     -2.582426495881    2.050804543922    0.009284296015
               5 C     -3.901583303881    1.956478520985   -0.037588111350
               6 N     -0.607680409640    0.896988462360    0.219920795552
               7 S     -4.884521066509    3.390038982050   -0.154230555017
               8 S     -4.662415699417   -1.841962980431    0.063446629609
               9 C     -6.408509598513   -1.382396377172    0.007616009465
              10 H     -6.945035654158   -2.329167164907    0.013208148155
              11 H     -6.630105652456   -0.824081681983   -0.897172280509
              12 H     -6.676501076830   -0.787393779318    0.875680067998
              13 C      0.229228929830   -0.281342838000    0.058802844597
              14 H      1.240624029025   -0.018834946129    0.357649154781
              15 H      0.228228718389   -0.650831897707   -0.969002655520
              16 H     -0.147396565272   -1.072679885455    0.700671224594
              17 C     -3.637872653459    4.695610942779   -0.110326509034
              18 H     -2.944531476169    4.595819417300   -0.940908356611
              19 H     -3.090307463086    4.670425800962    0.827358651266
              20 H     -4.201640829692    5.622336928428   -0.196795728773
              21 H     -0.204926808698    1.787066113858   -0.025039913690
------------------------ !GEOMETRY! -------------------------
    Number of atoms:    22 
    Geometry Index:     6 
    Coordinates:
               0 N     -4.629153091616    0.817579341090    0.018988569765
               1 C     -3.888752608373   -0.283445569409    0.080332779518
               2 N     -2.549510157617   -0.340378661919    0.109509651396
               3 C     -1.950952707062    0.853491068237    0.096398207400
               4 N     -2.586381091742    2.046596505828    0.018444801774
               5 C     -3.904432397364    1.952946225761   -0.020744541685
               6 N     -0.605510076814    0.903526211905    0.182703132351
               7 S     -4.891163909102    3.392645934551   -0.091338111617
               8 S     -4.665131847632   -1.847922753377    0.104173494836
               9 C     -6.409464973872   -1.384762419447   -0.014950912103
              10 H     -6.953826249657   -2.327637983641   -0.008007456788
              11 H     -6.600513749076   -0.843739237659   -0.937975907378
              12 H     -6.702985207454   -0.771451763026    0.833008327922
              13 C      0.227555408854   -0.277183523772    0.056589463316
              14 H      1.239714621883   -0.010005421377    0.351662426791
              15 H      0.230383334403   -0.667823903044   -0.963848190886
              16 H     -0.149926513926   -1.057110550164    0.714026557851
              17 C     -3.634905244974    4.692739871846   -0.113759739872
              18 H     -2.989862463440    4.587243842967   -0.982483396650
              19 H     -3.034708793566    4.665336378400    0.792312583451
              20 H     -4.192261851886    5.626267957947   -0.170130237908
              21 H     -0.201800429967    1.798438448304   -0.037601501485
------------------------ !GEOMETRY! -------------------------
    Number of atoms:    22 
    Geometry Index:     7 
    Coordinates:
               0 N     -4.628756880307    0.812588775994   -0.028642014424
               1 C     -3.886619686171   -0.287036234734    0.015708803643
               2 N     -2.549680837898   -0.339709480144    0.066111318205
               3 C     -1.954359641616    0.853616112320    0.092359490942
               4 N     -2.593287655019    2.044600444768    0.035750707457
               5 C     -3.909364901163    1.950527521653   -0.024655071941
               6 N     -0.609895516764    0.906210584218    0.188534363197
               7 S     -4.896118806587    3.395010626999   -0.096566373783
               8 S     -4.662616703602   -1.856730150584    0.000230741476
               9 C     -6.409033111606   -1.384811576692    0.012582560321
              10 H     -6.963342643376   -2.321869380912    0.000404881313
              11 H     -6.651780343969   -0.793939298809   -0.866247290092
              12 H     -6.648051989418   -0.819128817662    0.908793881575
              13 C      0.225349581568   -0.271863566912    0.070903497496
              14 H      1.230616300598   -0.012877401026    0.395897465842
              15 H      0.259579209693   -0.646451035832   -0.955017978767
              16 H     -0.165522716914   -1.063593959098    0.705235392652
              17 C     -3.631178198032    4.687095103248   -0.127240205180
              18 H     -3.004031326648    4.585595573574   -1.008763938402
              19 H     -3.014363960852    4.646096874638    0.766639682675
              20 H     -4.175856032976    5.629101802560   -0.163721158168
              21 H     -0.205274138942    1.812917482433    0.029011243964
------------------------ !GEOMETRY! -------------------------
    Number of atoms:    22 
    Geometry Index:     8 
    Coordinates:
               0 N     -4.629582717812    0.812550830716    0.003996560781
               1 C     -3.885141184705   -0.285828395407    0.057540340160
               2 N     -2.549600730468   -0.337359802867    0.086381673237
               3 C     -1.955032408540    0.856300121006    0.067563712914
               4 N     -2.597309693920    2.046706757742    0.003252941592
               5 C     -3.913500301746    1.951592648635   -0.020973745254
               6 N     -0.610857783368    0.907990582684    0.129735502065
               7 S     -4.900171869640    3.394786027982   -0.140657912503
               8 S     -4.661218587773   -1.856467149311    0.104056761805
               9 C     -6.402605221870   -1.382110643422   -0.001266156889
              10 H     -6.964811420287   -2.313649902242    0.023514944280
              11 H     -6.598633822051   -0.853321301547   -0.928348856756
              12 H     -6.681122849866   -0.756853460706    0.840704615045
              13 C      0.223235036485   -0.274444002361    0.059113397333
              14 H      1.229406187156   -0.009392780394    0.374597472467
              15 H      0.262570007505   -0.688254312436   -0.951072279086
              16 H     -0.166688031414   -1.041264004790    0.721019183330
              17 C     -3.634463347411    4.684343663198   -0.102496577444
              18 H     -2.970109800808    4.589858408772   -0.955581902583
              19 H     -3.058923844215    4.633115855788    0.816270955391
              20 H     -4.170648618003    5.629957183328   -0.153429122353
              21 H     -0.208378997250    1.817093675633   -0.016611507533
------------------------ !GEOMETRY! -------------------------
    Number of atoms:    22 
    Geometry Index:     9 
    Coordinates:
               0 N     -4.630368666528    0.813969450040   -0.004415272861
               1 C     -3.886545874898   -0.285836737133    0.043534372029
               2 N     -2.550325652636   -0.339727417741    0.073510221075
               3 C     -1.954206691931    0.855140861650    0.065491803540
               4 N     -2.595077308093    2.047815206953    0.008311330470
               5 C     -3.911796537612    1.952153474980   -0.024923918127
               6 N     -0.611055658841    0.904480421365    0.133465747533
               7 S     -4.899050382990    3.395006957055   -0.108217816861
               8 S     -4.662526109947   -1.854491350750    0.070894219551
               9 C     -6.405774542851   -1.382197999452    0.002284599899
              10 H     -6.963452890837   -2.316860505160    0.015023651205
              11 H     -6.617170901921   -0.833087717523   -0.910143187005
              12 H     -6.672680737307   -0.775986596640    0.862471987323
              13 C      0.226946110017   -0.275201546632    0.065019233694
              14 H      1.230254993404   -0.006727608737    0.387222117750
              15 H      0.272519199889   -0.687662620165   -0.945387752939
              16 H     -0.167064502827   -1.043340733894    0.724235476857
              17 C     -3.634976282464    4.685878131542   -0.108620430510
              18 H     -2.989051550457    4.587006242914   -0.976133556895
              19 H     -3.039026923372    4.641039101324    0.798003254391
              20 H     -4.176170492036    5.629089419510   -0.153303416067
              21 H     -0.206988595761    1.814891566495   -0.001012664052
------------------------ !GEOMETRY! -------------------------
    Number of atoms:    22 
    Geometry Index:     10 
    Coordinates:
               0 N     -4.631205214020    0.814521127891   -0.007347679235
               1 C     -3.887382935928   -0.286108141986    0.038681648160
               2 N     -2.551344546288   -0.341041225154    0.068460161294
               3 C     -1.954427780360    0.854590198958    0.062569204361
               4 N     -2.594691056300    2.048154965372    0.008914435770
               5 C     -3.911975176049    1.952107825436   -0.024688980078
               6 N     -0.611363751045    0.902232889629    0.123842298122
               7 S     -4.898623502682    3.395246407131   -0.097115693935
               8 S     -4.663831530525   -1.853666795798    0.057950972685
               9 C     -6.407081374208   -1.382033782120    0.003246143944
              10 H     -6.964478014322   -2.316966625573    0.011231541105
              11 H     -6.624402433829   -0.825212010930   -0.903273120125
              12 H     -6.669446064569   -0.783312686587    0.870264279780
              13 C      0.229501666127   -0.275551617457    0.067022379334
              14 H      1.231671972689   -0.002164165542    0.388814570457
              15 H      0.278722435518   -0.696150435872   -0.939714428548
              16 H     -0.164377418064   -1.038982033412    0.732315307600
              17 C     -3.635424944017    4.686051540560   -0.109802271764
              18 H     -2.994629703296    4.585819018207   -0.981122765118
              19 H     -3.033893443422    4.643423168003    0.793465615041
              20 H     -4.177108692829    5.629107283758   -0.152911500184
              21 H     -0.207798492580    1.815285095488    0.006507881336
------------------------ !GEOMETRY! -------------------------
    Number of atoms:    22 
    Geometry Index:     11 
    Coordinates:
               0 N     -4.631888733770    0.814582769026   -0.011536587731
               1 C     -3.887832681611   -0.286766042523    0.032225659451
               2 N     -2.552193304977   -0.342047540587    0.061484593469
               3 C     -1.954858031557    0.854199569030    0.052814847024
               4 N     -2.594569669144    2.047936429152    0.003206937827
               5 C     -3.912582335616    1.951463392015   -0.027505315010
               6 N     -0.611850286397    0.900523945882    0.107274679893
               7 S     -4.898353123298    3.395539296439   -0.090309668954
               8 S     -4.665232703614   -1.853329625942    0.053593016511
               9 C     -6.408092604640   -1.381959937325    0.004374472974
              10 H     -6.966236270427   -2.316493243776    0.014637086074
              11 H     -6.629167976714   -0.825519533304   -0.901600662040
              12 H     -6.667978469073   -0.782959071611    0.872112627073
              13 C      0.231478893273   -0.275603724228    0.070351986231
              14 H      1.232544759666    0.004894117234    0.389573342383
              15 H      0.284398655997   -0.710380165721   -0.929990135714
              16 H     -0.161490359821   -1.030334381913    0.746581166384
              17 C     -3.635529548180    4.685918910384   -0.107193612203
              18 H     -2.999048721069    4.588842198997   -0.982099950867
              19 H     -3.029214189899    4.640957606548    0.792950753700
              20 H     -4.176788900555    5.629545099616   -0.144397269710
              21 H     -0.209104398574    1.816339932609    0.010762033232
------------------------ !GEOMETRY! -------------------------
    Number of atoms:    22 
    Geometry Index:     12 
    Coordinates:
               0 N     -4.632032454844    0.814509140415   -0.011988929652
               1 C     -3.887782005705   -0.287085853708    0.032896266247
               2 N     -2.552351343901   -0.342140334220    0.060782205031
               3 C     -1.955217243359    0.854383231351    0.049287269710
               4 N     -2.594628035975    2.047796122620    0.000244678689
               5 C     -3.913046456582    1.951108230269   -0.027678986179
               6 N     -0.611972286983    0.899961490878    0.097167008129
               7 S     -4.898288118994    3.395589488434   -0.091598483690
               8 S     -4.665571405528   -1.853338974779    0.052791032675
               9 C     -6.408175964464   -1.381797574505    0.003662662317
              10 H     -6.966437422219   -2.316267692355    0.013347241290
              11 H     -6.629715358461   -0.824869431610   -0.901878284124
              12 H     -6.668481633034   -0.783376628766    0.871650471587
              13 C      0.231894906849   -0.275987894370    0.071573939645
              14 H      1.234131500053    0.009773419014    0.382185303676
              15 H      0.280494647193   -0.722646914354   -0.923621788877
              16 H     -0.156540807671   -1.022979435818    0.759049737384
              17 C     -3.635557162603    4.685877375875   -0.105093817866
              18 H     -2.997579986840    4.590619763860   -0.979062884152
              19 H     -3.030523949847    4.640049907958    0.795850774386
              20 H     -4.176842436972    5.629520544653   -0.141648389222
              21 H     -0.209366980110    1.816652019158    0.009392972997
------------------------ !GEOMETRY! -------------------------
    Number of atoms:    22 
    Geometry Index:     13 
    Coordinates:
               0 N     -4.631812669593    0.814323437819   -0.013599273794
               1 C     -3.887319527943   -0.287392483120    0.030664916649
               2 N     -2.552055366202   -0.341831980797    0.058735955502
               3 C     -1.955412141871    0.854892197922    0.045194161027
               4 N     -2.594702752561    2.047716179116   -0.003352981629
               5 C     -3.913393669500    1.950823424158   -0.029442646048
               6 N     -0.611938659856    0.899916251739    0.089426580074
               7 S     -4.898416804566    3.395706046434   -0.091886213263
               8 S     -4.665500549506   -1.853444557887    0.054716683553
               9 C     -6.407931673261   -1.381665981209    0.002769906078
              10 H     -6.966098161302   -2.316177918275    0.015546768938
              11 H     -6.629321889860   -0.828058227555   -0.904820907091
              12 H     -6.669097775230   -0.780106060536    0.868310634818
              13 C      0.231527771950   -0.276608162164    0.073483640430
              14 H      1.236009202019    0.014190850184    0.371744927570
              15 H      0.271784440543   -0.735932923167   -0.916180682468
              16 H     -0.150311752485   -1.015066026690    0.773903693612
              17 C     -3.635640753040    4.685969760228   -0.102135551437
              18 H     -2.997516895414    4.593401293091   -0.976262178650
              19 H     -3.030465904775    4.638344790559    0.798592913211
              20 H     -4.177318106692    5.629504332118   -0.136297051113
              21 H     -0.208656360854    1.816845758034    0.008196704032
------------------------ !GEOMETRY! -------------------------
    Number of atoms:    22 
    Geometry Index:     14 
    Coordinates:
               0 N     -4.631134056437    0.814209590886   -0.014940118960
               1 C     -3.886283917241   -0.287497958925    0.028879317833
               2 N     -2.551126159964   -0.340969110882    0.056051204557
               3 C     -1.955363170846    0.856087810436    0.040911630136
               4 N     -2.594767172155    2.048130476819   -0.005870676713
               5 C     -3.913679326111    1.950880032422   -0.030213493074
               6 N     -0.611723417451    0.900241670904    0.082672638035
               7 S     -4.898741328414    3.395946601204   -0.091758165028
               8 S     -4.664600101390   -1.853572577109    0.052836313116
               9 C     -6.407052163552   -1.381555268158    0.000856818355
              10 H     -6.964460346925   -2.316539695724    0.013813348092
              11 H     -6.628964841747   -0.828144097174   -0.906686706663
              12 H     -6.668640268275   -0.779920471475    0.866168546631
              13 C      0.230024529251   -0.278006303812    0.076300150639
              14 H      1.239507790748    0.019150356528    0.350030266925
              15 H      0.251306850432   -0.756377557012   -0.904692717716
              16 H     -0.138304665656   -1.003036194770    0.797886250187
              17 C     -3.636008499395    4.686384707041   -0.099367575369
              18 H     -2.997819315403    4.596079564629   -0.973646329011
              19 H     -3.030560066364    4.637683023097    0.801060630821
              20 H     -4.178743114516    5.629400049040   -0.131743485279
              21 H     -0.206457238587    1.816775352036    0.008762152487
------------------------ !GEOMETRY! -------------------------
    Number of atoms:    22 
    Geometry Index:     15 
    Coordinates:
               0 N     -4.629792650022    0.814275022191   -0.017008814740
               1 C     -3.884331075129   -0.287232514057    0.025682729162
               2 N     -2.549268205394   -0.339325030284    0.053436565800
               3 C     -1.954861426534    0.858429404128    0.038633054501
               4 N     -2.594764695578    2.049527131741   -0.007136162040
               5 C     -3.913789061431    1.951506974963   -0.031260767923
               6 N     -0.611180984327    0.901070644704    0.077146002521
               7 S     -4.899359861039    3.396380253148   -0.091321361276
               8 S     -4.662456772182   -1.853474409420    0.049871917736
               9 C     -6.405063297795   -1.381597398458   -0.003635709553
              10 H     -6.961058234925   -2.317427162274    0.009582403223
              11 H     -6.626799585952   -0.828895063720   -0.911588817102
              12 H     -6.667739410455   -0.779495859059    0.860949731550
              13 C      0.226684717990   -0.280637052128    0.080067508021
              14 H      1.246161745422    0.024662112388    0.302261252637
              15 H      0.206732296581   -0.791759926037   -0.883914144157
              16 H     -0.112001737202   -0.980996419110    0.839985598000
              17 C     -3.637004269032    4.687389767618   -0.095416872762
              18 H     -2.997808422956    4.598869235916   -0.969098100836
              19 H     -3.032292796121    4.638306474716    0.805395681976
              20 H     -4.181472749297    5.629433829018   -0.127278672779
              21 H     -0.202123524623    1.816339984015    0.011956978041
------------------------ !GEOMETRY! -------------------------
    Number of atoms:    22 
    Geometry Index:     16 
    Coordinates:
               0 N     -4.628394714729    0.814542896421   -0.019163143879
               1 C     -3.882266653533   -0.286564467384    0.021785522172
               2 N     -2.547210779891   -0.337669762045    0.049770267797
               3 C     -1.953881860716    0.860890200957    0.036740935024
               4 N     -2.594653250721    2.051517525538   -0.006191033454
               5 C     -3.913584878054    1.952511322908   -0.031299464002
               6 N     -0.610558212891    0.902115306304    0.074938583439
               7 S     -4.900091256073    3.396865428836   -0.088392553294
               8 S     -4.659734040010   -1.853281221421    0.041978186519
               9 C     -6.402696899862   -1.381996537265   -0.009200289802
              10 H     -6.957644704178   -2.318484259356    0.001330485100
              11 H     -6.624951409008   -0.826557172104   -0.915346748747
              12 H     -6.665142742930   -0.782733474267    0.857408883395
              13 C      0.222603878217   -0.283233448111    0.084492147430
              14 H      1.252582231811    0.027566615011    0.239994699668
              15 H      0.150115460099   -0.831685865574   -0.855644109379
              16 H     -0.075638888588   -0.953080775286    0.888368885757
              17 C     -3.638299762693    4.688546918167   -0.092554731421
              18 H     -2.999560593173    4.600252420438   -0.966589885158
              19 H     -3.033126094194    4.639701960145    0.807945956307
              20 H     -4.183838724347    5.629982868179   -0.124200961530
              21 H     -0.197616104536    1.816143519910    0.021138368057
------------------------ !GEOMETRY! -------------------------
    Number of atoms:    22 
    Geometry Index:     17 
    Coordinates:
               0 N     -4.627759268499    0.814990736802   -0.020204377063
               1 C     -3.881279594825   -0.285742188667    0.019369355141
               2 N     -2.546159140394   -0.336912858509    0.048507864716
               3 C     -1.952995685011    0.862082082334    0.037861602009
               4 N     -2.594381010393    2.053053546736   -0.003841390548
               5 C     -3.913056662969    1.953409727507   -0.030633319046
               6 N     -0.610149926362    0.902522343812    0.074413237714
               7 S     -4.900522401872    3.397088673377   -0.085569996980
               8 S     -4.657889190943   -1.852924208037    0.036127537744
               9 C     -6.401092302088   -1.382531873859   -0.014705155847
              10 H     -6.956072479842   -2.318999383029   -0.006726849761
              11 H     -6.622565375803   -0.824972404823   -0.919763959942
              12 H     -6.663706212575   -0.785431100465    0.853367761225
              13 C      0.220040161871   -0.284657711860    0.087207965993
              14 H      1.256879049788    0.027686713681    0.182241885098
              15 H      0.101486804126   -0.863702760983   -0.829072227310
              16 H     -0.039324452926   -0.927406039678    0.926695114720
              17 C     -3.639452228120    4.689448683679   -0.090705306465
              18 H     -3.000310394720    4.599642416057   -0.964317417122
              19 H     -3.035010400313    4.641611206127    0.810377515268
              20 H     -4.184785983400    5.630919696595   -0.123981576253
              21 H     -0.195483304729    1.816174703202    0.030661736709
------------------------ !GEOMETRY! -------------------------
    Number of atoms:    22 
    Geometry Index:     18 
    Coordinates:
               0 N     -4.628117113365    0.815284206796   -0.021010720478
               1 C     -3.881834533908   -0.285364589855    0.017797692349
               2 N     -2.546575150530   -0.337434555976    0.047129446634
               3 C     -1.952713933015    0.861314329197    0.037186818898
               4 N     -2.594076528780    2.053117955577   -0.003344682828
               5 C     -3.912515349262    1.953621105957   -0.030534521620
               6 N     -0.610157902631    0.902017737582    0.073056835414
               7 S     -4.900465236468    3.396947800712   -0.083645772322
               8 S     -4.657976657628   -1.852780307145    0.032300603421
               9 C     -6.401274931601   -1.382808045505   -0.016601520313
              10 H     -6.957174133999   -2.318723434754   -0.010213424932
              11 H     -6.622802598276   -0.823413425431   -0.920563952755
              12 H     -6.663003316710   -0.787410154088    0.852962659165
              13 C      0.220432259172   -0.284308751194    0.088674537049
              14 H      1.259239246797    0.028134301476    0.159607327446
              15 H      0.084963335351   -0.875856830754   -0.816940193504
              16 H     -0.022646613042   -0.915523203282    0.942106174782
              17 C     -3.639818270536    4.689629985067   -0.090155378575
              18 H     -3.001361401963    4.599191922684   -0.964237670611
              19 H     -3.034983297372    4.641540915706    0.810728957634
              20 H     -4.184144116297    5.631672013157   -0.123182301186
              21 H     -0.196583755936    1.816501024074    0.036189086332
------------------------ !GEOMETRY! -------------------------
    Number of atoms:    22 
    Geometry Index:     19 
    Coordinates:
               0 N     -4.628452223787    0.815435168172   -0.021939685562
               1 C     -3.882459062154   -0.285248404030    0.016304013500
               2 N     -2.547041729294   -0.337968477214    0.045519572846
               3 C     -1.952725360895    0.860378077050    0.035301608507
               4 N     -2.593800889797    2.052796629405   -0.004649744233
               5 C     -3.912076028048    1.953641362176   -0.031143356720
               6 N     -0.610261209376    0.901390348742    0.069063689067
               7 S     -4.900337457363    3.396763692754   -0.082951192214
               8 S     -4.658357961138   -1.852764716629    0.030605919833
               9 C     -6.401676960131   -1.382867526607   -0.017335353333
              10 H     -6.958271373921   -2.318357708784   -0.011057194009
              11 H     -6.623409545171   -0.823084665961   -0.921027463454
              12 H     -6.662811021628   -0.787750620165    0.852626265088
              13 C      0.221226130442   -0.283899099515    0.090089246775
              14 H      1.260599872508    0.029104561995    0.149010277863
              15 H      0.078513947367   -0.883831051447   -0.808767214025
              16 H     -0.013889867314   -0.907320928556    0.951661689827
              17 C     -3.639938385509    4.689664598249   -0.089009781700
              18 H     -3.001757604605    4.599772587800   -0.963364344762
              19 H     -3.034922691412    4.640688255866    0.811739171435
              20 H     -4.183650724024    5.632078276426   -0.121044413222
              21 H     -0.198089854750    1.816729640274    0.037678288492
------------------------ !GEOMETRY! -------------------------
    Number of atoms:    22 
    Geometry Index:     20 
    Coordinates:
               0 N     -4.628525892838    0.815496195694   -0.022925597525
               1 C     -3.882742105165   -0.285232905667    0.014678752490
               2 N     -2.547178109780   -0.338175892926    0.043396535897
               3 C     -1.952753708584    0.859872093388    0.032427701758
               4 N     -2.593606694363    2.052586830755   -0.006553572183
               5 C     -3.911800326778    1.953679930802   -0.031891402938
               6 N     -0.610215198276    0.900986000100    0.063861486879
               7 S     -4.900317109272    3.396684835766   -0.082126804137
               8 S     -4.658498968718   -1.852807317127    0.029064037441
               9 C     -6.401833339984   -1.382864398010   -0.018028093971
              10 H     -6.958707357268   -2.318186155020   -0.011617685523
              11 H     -6.623992138327   -0.822930433843   -0.921526722989
              12 H     -6.662557542695   -0.787835207244    0.852123331620
              13 C      0.221578767109   -0.283856104646    0.091827527460
              14 H      1.261335082666    0.029819762148    0.138775102267
              15 H      0.071622323937   -0.892896185254   -0.799568718674
              16 H     -0.005996512224   -0.898573345347    0.961817592523
              17 C     -3.640055683981    4.689734780868   -0.087507714503
              18 H     -3.002286199614    4.600868150784   -0.962270105111
              19 H     -3.034574020156    4.639815723648    0.812884161313
              20 H     -4.183629588424    5.632270256481   -0.118182149522
              21 H     -0.198855677265    1.816893384648    0.038652337428
------------------------ !GEOMETRY! -------------------------
    Number of atoms:    22 
    Geometry Index:     21 
    Coordinates:
               0 N     -4.628272136105    0.815585410829   -0.025594850912
               1 C     -3.882782323014   -0.285184523053    0.010026620325
               2 N     -2.546923508405   -0.338282140323    0.037474278590
               3 C     -1.952548806009    0.859359054503    0.024857715134
               4 N     -2.593139037060    2.052486705098   -0.011286738806
               5 C     -3.911223512434    1.953869490987   -0.033785136775
               6 N     -0.609843108840    0.900372004938    0.049506606923
               7 S     -4.900357619466    3.396586604817   -0.079315635178
               8 S     -4.658210235374   -1.852860499925    0.024271556507
               9 C     -6.401600362383   -1.382897095701   -0.020663199092
              10 H     -6.958643217873   -2.318119222088   -0.014227684932
              11 H     -6.624896478015   -0.822362160295   -0.923506967801
              12 H     -6.661489126300   -0.788379997207    0.850090578326
              13 C      0.221399867664   -0.284169769948    0.096871344860
              14 H      1.262135823620    0.029558686242    0.103763284646
              15 H      0.045763007307   -0.921020545835   -0.769579238384
              16 H      0.018898896700   -0.870731048920    0.992643659301
              17 C     -3.640489626283    4.690053297184   -0.083140436467
              18 H     -3.003886953893    4.603871563556   -0.959018850533
              19 H     -3.033638393711    4.637983366023    0.816214667766
              20 H     -4.184256725901    5.632583610415   -0.110396167020
              21 H     -0.199586424225    1.817047208701    0.042104593522
------------------------ !GEOMETRY! -------------------------
    Number of atoms:    22 
    Geometry Index:     22 
    Coordinates:
               0 N     -4.628457257826    0.815440675232   -0.024976092301
               1 C     -3.882917882908   -0.285376813564    0.011114705802
               2 N     -2.547170309180   -0.338337692563    0.038743659059
               3 C     -1.952776874707    0.859429810124    0.026560863887
               4 N     -2.593454437266    2.052300953574   -0.010214549017
               5 C     -3.911632317568    1.953674785149   -0.033432276447
               6 N     -0.609929515636    0.900576650142    0.053055538301
               7 S     -4.900341659281    3.396647489426   -0.080063990158
               8 S     -4.658644309896   -1.852909112040    0.025642873100
               9 C     -6.401981408677   -1.382766971596   -0.019378347374
              10 H     -6.958813630244   -2.318117678715   -0.012726313531
              11 H     -6.625294771133   -0.822434000306   -0.922337346594
              12 H     -6.661868235452   -0.788057988276    0.851237452504
              13 C      0.221878716148   -0.283910348340    0.095322553628
              14 H      1.262236034837    0.030494306600    0.118012416622
              15 H      0.056754202287   -0.911117470405   -0.780294414905
              16 H      0.009031185526   -0.880424002643    0.981875213978
              17 C     -3.640133047136    4.689767126375   -0.084461986204
              18 H     -3.003285546629    4.602803151417   -0.960079841790
              19 H     -3.033541899193    4.638336623007    0.815089077292
              20 H     -4.183964424176    5.632237292406   -0.112674531426
              21 H     -0.199282611889    1.817093214997    0.041295335574
------------------------ !GEOMETRY! -------------------------
    Number of atoms:    22 
    Geometry Index:     23 
    Coordinates:
               0 N     -4.628394823850    0.815392416502   -0.024694478865
               1 C     -3.882759857676   -0.285409598927    0.011343031836
               2 N     -2.547078184579   -0.338238925113    0.038868232349
               3 C     -1.952785430076    0.859650469024    0.027133614245
               4 N     -2.593568700022    2.052373233299   -0.009631215146
               5 C     -3.911779593990    1.953666521083   -0.033168103859
               6 N     -0.610000928727    0.900742579623    0.054240542896
               7 S     -4.900342286106    3.396722736808   -0.080137676590
               8 S     -4.658570057645   -1.852907715684    0.025856564655
               9 C     -6.401919997166   -1.382750350298   -0.018883831571
              10 H     -6.958535043281   -2.318230289319   -0.012184808244
              11 H     -6.625368055829   -0.822394059185   -0.921789006232
              12 H     -6.661688353579   -0.788090856880    0.851793692795
              13 C      0.221720807135   -0.283956644675    0.094736966771
              14 H      1.261927862156    0.030433738129    0.123027741298
              15 H      0.060161695884   -0.907701992403   -0.784069428513
              16 H      0.005024098319   -0.883925931062    0.977955733908
              17 C     -3.640039482924    4.689753556467   -0.084995823170
              18 H     -3.003113120179    4.602283915872   -0.960499457059
              19 H     -3.033545392616    4.638792696282    0.814636517664
              20 H     -4.184018346167    5.632122158351   -0.113811170118
              21 H     -0.198916809081    1.817022342107    0.041582360949
