# Supplementary material for: Alkyl Thiocyanurates as Thioester Mimetics. Transthioesterification and Ligation Reactions with High Potential in Dynamic Covalent Chemistry
Source: J Org Chem. 2023 Jun 17;88(13):8192–202. doi: 10.1021/acs.joc.3c00200 (PMC10337033; doi:10.1021/acs.joc.3c00200)
Supplement: Supplementary file 2 — jo3c00200_si_002.zip [file jo3c00200_si_002.zip › Attached DFT results/DMT(Me)2(methylamine)/dmtme2methylamine_trj.xyz]

22
Coordinates from ORCA-job dmtme3 E -1249.649640782451
  N      -4.584040      0.773900     -0.162990
  C      -3.863990     -0.304410      0.107600
  N      -2.548410     -0.318110      0.291580
  C      -1.942610      0.854760      0.195310
  N      -2.565270      1.990860     -0.075690
  C      -3.881060      1.895580     -0.235530
  N      -0.571590      0.955440      0.385180
  S      -4.806900      3.368160     -0.609890
  S      -4.681490     -1.881060      0.222400
  C      -6.408670     -1.370040      0.044550
  H      -7.048520     -2.254140      0.113710
  H      -6.578360     -0.901860     -0.929110
  H      -6.694060     -0.678550      0.842320
  C       0.191220     -0.216190      0.014560
  H       1.257650     -0.005340      0.143450
  H       0.029580     -0.485360     -1.035100
  H      -0.050080     -1.073980      0.651650
  C      -3.633430      4.631440     -0.061460
  H      -2.728360      4.615390     -0.675020
  H      -3.368930      4.486090      0.989740
  H      -4.097730      5.616050     -0.165170
  H      -0.268540      1.826720     -0.034780
22
Coordinates from ORCA-job dmtme3 E -1249.655017940335
  N      -4.617485      0.788470     -0.069958
  C      -3.879268     -0.303004      0.116151
  N      -2.557778     -0.331176      0.264040
  C      -1.962541      0.856490      0.202739
  N      -2.598189      2.020200      0.008777
  C      -3.916918      1.921995     -0.108292
  N      -0.598183      0.932915      0.380264
  S      -4.868272      3.385252     -0.381687
  S      -4.671934     -1.876983      0.184724
  C      -6.398894     -1.383414      0.004192
  H      -7.005397     -2.287251      0.048801
  H      -6.564531     -0.894737     -0.952256
  H      -6.696397     -0.718938      0.811280
  C       0.200292     -0.227526      0.009784
  H       1.252539     -0.005252      0.186540
  H       0.079351     -0.493152     -1.044302
  H      -0.064325     -1.084872      0.621113
  C      -3.607549      4.649118     -0.110872
  H      -2.827142      4.589533     -0.864803
  H      -3.169594      4.547272      0.879133
  H      -4.093592      5.621239     -0.183047
  H      -0.277783      1.819171      0.014989
22
Coordinates from ORCA-job dmtme3 E -1249.657572594246
  N      -4.628055      0.812268     -0.019067
  C      -3.885799     -0.289158      0.104071
  N      -2.555473     -0.338884      0.208171
  C      -1.961312      0.857851      0.178373
  N      -2.593789      2.046098      0.039753
  C      -3.912900      1.947467     -0.049876
  N      -0.610220      0.906176      0.333789
  S      -4.884845      3.393092     -0.200327
  S      -4.661432     -1.852372      0.128444
  C      -6.396231     -1.384269     -0.013657
  H      -6.956931     -2.316086      0.006004
  H      -6.579880     -0.862119     -0.945594
  H      -6.692837     -0.756861      0.818911
  C       0.212750     -0.259809      0.025411
  H       1.246567     -0.024120      0.262027
  H       0.143616     -0.557444     -1.022940
  H      -0.103268     -1.093898      0.638873
  C      -3.619435      4.674873     -0.134783
  H      -2.948826      4.604606     -0.983636
  H      -3.052085      4.600252      0.786010
  H      -4.153586      5.621836     -0.163157
  H      -0.249618      1.795851      0.020510
22
Coordinates from ORCA-job dmtme3 E -1249.658079520087
  N      -4.630286      0.818659      0.054177
  C      -3.888158     -0.285669      0.117508
  N      -2.553006     -0.340999      0.188779
  C      -1.956578      0.855582      0.186136
  N      -2.589493      2.048885      0.102860
  C      -3.910258      1.953828      0.053846
  N      -0.606677      0.900459      0.308843
  S      -4.886934      3.395823     -0.064123
  S      -4.663866     -1.847444      0.117126
  C      -6.400872     -1.385824     -0.043657
  H      -6.950464     -2.325408     -0.046949
  H      -6.572749     -0.848097     -0.971165
  H      -6.713567     -0.771998      0.795578
  C       0.217174     -0.265340      0.019101
  H       1.247379     -0.024743      0.269195
  H       0.156755     -0.567394     -1.028750
  H      -0.113497     -1.097470      0.633013
  C      -3.623399      4.679494     -0.163141
  H      -3.012955      4.557153     -1.053098
  H      -2.990994      4.659269      0.719363
  H      -4.168945      5.620162     -0.210768
  H      -0.232199      1.796421      0.033434
22
Coordinates from ORCA-job dmtme3 E -1249.658568413231
  N      -4.628161      0.821002     -0.024681
  C      -3.887903     -0.282859      0.040250
  N      -2.549508     -0.343064      0.103060
  C      -1.950645      0.853393      0.096108
  N      -2.582426      2.050805      0.009284
  C      -3.901583      1.956479     -0.037588
  N      -0.607680      0.896988      0.219921
  S      -4.884521      3.390039     -0.154231
  S      -4.662416     -1.841963      0.063447
  C      -6.408510     -1.382396      0.007616
  H      -6.945036     -2.329167      0.013208
  H      -6.630106     -0.824082     -0.897172
  H      -6.676501     -0.787394      0.875680
  C       0.229229     -0.281343      0.058803
  H       1.240624     -0.018835      0.357649
  H       0.228229     -0.650832     -0.969003
  H      -0.147397     -1.072680      0.700671
  C      -3.637873      4.695611     -0.110327
  H      -2.944531      4.595819     -0.940908
  H      -3.090307      4.670426      0.827359
  H      -4.201641      5.622337     -0.196796
  H      -0.204927      1.787066     -0.025040
22
Coordinates from ORCA-job dmtme3 E -1249.658883571274
  N      -4.629153      0.817579      0.018989
  C      -3.888753     -0.283446      0.080333
  N      -2.549510     -0.340379      0.109510
  C      -1.950953      0.853491      0.096398
  N      -2.586381      2.046597      0.018445
  C      -3.904432      1.952946     -0.020745
  N      -0.605510      0.903526      0.182703
  S      -4.891164      3.392646     -0.091338
  S      -4.665132     -1.847923      0.104173
  C      -6.409465     -1.384762     -0.014951
  H      -6.953826     -2.327638     -0.008007
  H      -6.600514     -0.843739     -0.937976
  H      -6.702985     -0.771452      0.833008
  C       0.227555     -0.277184      0.056589
  H       1.239715     -0.010005      0.351662
  H       0.230383     -0.667824     -0.963848
  H      -0.149927     -1.057111      0.714027
  C      -3.634905      4.692740     -0.113760
  H      -2.989862      4.587244     -0.982483
  H      -3.034709      4.665336      0.792313
  H      -4.192262      5.626268     -0.170130
  H      -0.201800      1.798438     -0.037602
22
Coordinates from ORCA-job dmtme3 E -1249.659017487398
  N      -4.628757      0.812589     -0.028642
  C      -3.886620     -0.287036      0.015709
  N      -2.549681     -0.339709      0.066111
  C      -1.954360      0.853616      0.092359
  N      -2.593288      2.044600      0.035751
  C      -3.909365      1.950528     -0.024655
  N      -0.609896      0.906211      0.188534
  S      -4.896119      3.395011     -0.096566
  S      -4.662617     -1.856730      0.000231
  C      -6.409033     -1.384812      0.012583
  H      -6.963343     -2.321869      0.000405
  H      -6.651780     -0.793939     -0.866247
  H      -6.648052     -0.819129      0.908794
  C       0.225350     -0.271864      0.070903
  H       1.230616     -0.012877      0.395897
  H       0.259579     -0.646451     -0.955018
  H      -0.165523     -1.063594      0.705235
  C      -3.631178      4.687095     -0.127240
  H      -3.004031      4.585596     -1.008764
  H      -3.014364      4.646097      0.766640
  H      -4.175856      5.629102     -0.163721
  H      -0.205274      1.812917      0.029011
22
Coordinates from ORCA-job dmtme3 E -1249.659110527246
  N      -4.629583      0.812551      0.003997
  C      -3.885141     -0.285828      0.057540
  N      -2.549601     -0.337360      0.086382
  C      -1.955032      0.856300      0.067564
  N      -2.597310      2.046707      0.003253
  C      -3.913500      1.951593     -0.020974
  N      -0.610858      0.907991      0.129736
  S      -4.900172      3.394786     -0.140658
  S      -4.661219     -1.856467      0.104057
  C      -6.402605     -1.382111     -0.001266
  H      -6.964811     -2.313650      0.023515
  H      -6.598634     -0.853321     -0.928349
  H      -6.681123     -0.756853      0.840705
  C       0.223235     -0.274444      0.059113
  H       1.229406     -0.009393      0.374597
  H       0.262570     -0.688254     -0.951072
  H      -0.166688     -1.041264      0.721019
  C      -3.634463      4.684344     -0.102497
  H      -2.970110      4.589858     -0.955582
  H      -3.058924      4.633116      0.816271
  H      -4.170649      5.629957     -0.153429
  H      -0.208379      1.817094     -0.016612
22
Coordinates from ORCA-job dmtme3 E -1249.659225534606
  N      -4.630369      0.813969     -0.004415
  C      -3.886546     -0.285837      0.043534
  N      -2.550326     -0.339727      0.073510
  C      -1.954207      0.855141      0.065492
  N      -2.595077      2.047815      0.008311
  C      -3.911797      1.952153     -0.024924
  N      -0.611056      0.904480      0.133466
  S      -4.899050      3.395007     -0.108218
  S      -4.662526     -1.854491      0.070894
  C      -6.405775     -1.382198      0.002285
  H      -6.963453     -2.316861      0.015024
  H      -6.617171     -0.833088     -0.910143
  H      -6.672681     -0.775987      0.862472
  C       0.226946     -0.275202      0.065019
  H       1.230255     -0.006728      0.387222
  H       0.272519     -0.687663     -0.945388
  H      -0.167065     -1.043341      0.724235
  C      -3.634976      4.685878     -0.108620
  H      -2.989052      4.587006     -0.976134
  H      -3.039027      4.641039      0.798003
  H      -4.176170      5.629089     -0.153303
  H      -0.206989      1.814892     -0.001013
22
Coordinates from ORCA-job dmtme3 E -1249.659254451716
  N      -4.631205      0.814521     -0.007348
  C      -3.887383     -0.286108      0.038682
  N      -2.551345     -0.341041      0.068460
  C      -1.954428      0.854590      0.062569
  N      -2.594691      2.048155      0.008914
  C      -3.911975      1.952108     -0.024689
  N      -0.611364      0.902233      0.123842
  S      -4.898624      3.395246     -0.097116
  S      -4.663832     -1.853667      0.057951
  C      -6.407081     -1.382034      0.003246
  H      -6.964478     -2.316967      0.011232
  H      -6.624402     -0.825212     -0.903273
  H      -6.669446     -0.783313      0.870264
  C       0.229502     -0.275552      0.067022
  H       1.231672     -0.002164      0.388815
  H       0.278722     -0.696150     -0.939714
  H      -0.164377     -1.038982      0.732315
  C      -3.635425      4.686052     -0.109802
  H      -2.994630      4.585819     -0.981123
  H      -3.033893      4.643423      0.793466
  H      -4.177109      5.629107     -0.152912
  H      -0.207798      1.815285      0.006508
22
Coordinates from ORCA-job dmtme3 E -1249.659271115594
  N      -4.631889      0.814583     -0.011537
  C      -3.887833     -0.286766      0.032226
  N      -2.552193     -0.342048      0.061485
  C      -1.954858      0.854200      0.052815
  N      -2.594570      2.047936      0.003207
  C      -3.912582      1.951463     -0.027505
  N      -0.611850      0.900524      0.107275
  S      -4.898353      3.395539     -0.090310
  S      -4.665233     -1.853330      0.053593
  C      -6.408093     -1.381960      0.004374
  H      -6.966236     -2.316493      0.014637
  H      -6.629168     -0.825520     -0.901601
  H      -6.667978     -0.782959      0.872113
  C       0.231479     -0.275604      0.070352
  H       1.232545      0.004894      0.389573
  H       0.284399     -0.710380     -0.929990
  H      -0.161490     -1.030334      0.746581
  C      -3.635530      4.685919     -0.107194
  H      -2.999049      4.588842     -0.982100
  H      -3.029214      4.640958      0.792951
  H      -4.176789      5.629545     -0.144397
  H      -0.209104      1.816340      0.010762
22
Coordinates from ORCA-job dmtme3 E -1249.659277971783
  N      -4.632032      0.814509     -0.011989
  C      -3.887782     -0.287086      0.032896
  N      -2.552351     -0.342140      0.060782
  C      -1.955217      0.854383      0.049287
  N      -2.594628      2.047796      0.000245
  C      -3.913046      1.951108     -0.027679
  N      -0.611972      0.899961      0.097167
  S      -4.898288      3.395589     -0.091598
  S      -4.665571     -1.853339      0.052791
  C      -6.408176     -1.381798      0.003663
  H      -6.966437     -2.316268      0.013347
  H      -6.629715     -0.824869     -0.901878
  H      -6.668482     -0.783377      0.871650
  C       0.231895     -0.275988      0.071574
  H       1.234132      0.009773      0.382185
  H       0.280495     -0.722647     -0.923622
  H      -0.156541     -1.022979      0.759050
  C      -3.635557      4.685877     -0.105094
  H      -2.997580      4.590620     -0.979063
  H      -3.030524      4.640050      0.795851
  H      -4.176842      5.629521     -0.141648
  H      -0.209367      1.816652      0.009393
22
Coordinates from ORCA-job dmtme3 E -1249.659284021050
  N      -4.631813      0.814323     -0.013599
  C      -3.887320     -0.287392      0.030665
  N      -2.552055     -0.341832      0.058736
  C      -1.955412      0.854892      0.045194
  N      -2.594703      2.047716     -0.003353
  C      -3.913394      1.950823     -0.029443
  N      -0.611939      0.899916      0.089427
  S      -4.898417      3.395706     -0.091886
  S      -4.665501     -1.853445      0.054717
  C      -6.407932     -1.381666      0.002770
  H      -6.966098     -2.316178      0.015547
  H      -6.629322     -0.828058     -0.904821
  H      -6.669098     -0.780106      0.868311
  C       0.231528     -0.276608      0.073484
  H       1.236009      0.014191      0.371745
  H       0.271784     -0.735933     -0.916181
  H      -0.150312     -1.015066      0.773904
  C      -3.635641      4.685970     -0.102136
  H      -2.997517      4.593401     -0.976262
  H      -3.030466      4.638345      0.798593
  H      -4.177318      5.629504     -0.136297
  H      -0.208656      1.816846      0.008197
22
Coordinates from ORCA-job dmtme3 E -1249.659293612864
  N      -4.631134      0.814210     -0.014940
  C      -3.886284     -0.287498      0.028879
  N      -2.551126     -0.340969      0.056051
  C      -1.955363      0.856088      0.040912
  N      -2.594767      2.048130     -0.005871
  C      -3.913679      1.950880     -0.030213
  N      -0.611723      0.900242      0.082673
  S      -4.898741      3.395947     -0.091758
  S      -4.664600     -1.853573      0.052836
  C      -6.407052     -1.381555      0.000857
  H      -6.964460     -2.316540      0.013813
  H      -6.628965     -0.828144     -0.906687
  H      -6.668640     -0.779920      0.866169
  C       0.230025     -0.278006      0.076300
  H       1.239508      0.019150      0.350030
  H       0.251307     -0.756378     -0.904693
  H      -0.138305     -1.003036      0.797886
  C      -3.636008      4.686385     -0.099368
  H      -2.997819      4.596080     -0.973646
  H      -3.030560      4.637683      0.801061
  H      -4.178743      5.629400     -0.131743
  H      -0.206457      1.816775      0.008762
22
Coordinates from ORCA-job dmtme3 E -1249.659311050091
  N      -4.629793      0.814275     -0.017009
  C      -3.884331     -0.287233      0.025683
  N      -2.549268     -0.339325      0.053437
  C      -1.954861      0.858429      0.038633
  N      -2.594765      2.049527     -0.007136
  C      -3.913789      1.951507     -0.031261
  N      -0.611181      0.901071      0.077146
  S      -4.899360      3.396380     -0.091321
  S      -4.662457     -1.853474      0.049872
  C      -6.405063     -1.381597     -0.003636
  H      -6.961058     -2.317427      0.009582
  H      -6.626800     -0.828895     -0.911589
  H      -6.667739     -0.779496      0.860950
  C       0.226685     -0.280637      0.080068
  H       1.246162      0.024662      0.302261
  H       0.206732     -0.791760     -0.883914
  H      -0.112002     -0.980996      0.839986
  C      -3.637004      4.687390     -0.095417
  H      -2.997808      4.598869     -0.969098
  H      -3.032293      4.638306      0.805396
  H      -4.181473      5.629434     -0.127279
  H      -0.202124      1.816340      0.011957
22
Coordinates from ORCA-job dmtme3 E -1249.659330382427
  N      -4.628395      0.814543     -0.019163
  C      -3.882267     -0.286564      0.021786
  N      -2.547211     -0.337670      0.049770
  C      -1.953882      0.860890      0.036741
  N      -2.594653      2.051518     -0.006191
  C      -3.913585      1.952511     -0.031299
  N      -0.610558      0.902115      0.074939
  S      -4.900091      3.396865     -0.088393
  S      -4.659734     -1.853281      0.041978
  C      -6.402697     -1.381997     -0.009200
  H      -6.957645     -2.318484      0.001330
  H      -6.624951     -0.826557     -0.915347
  H      -6.665143     -0.782733      0.857409
  C       0.222604     -0.283233      0.084492
  H       1.252582      0.027567      0.239995
  H       0.150115     -0.831686     -0.855644
  H      -0.075639     -0.953081      0.888369
  C      -3.638300      4.688547     -0.092555
  H      -2.999561      4.600252     -0.966590
  H      -3.033126      4.639702      0.807946
  H      -4.183839      5.629983     -0.124201
  H      -0.197616      1.816144      0.021138
22
Coordinates from ORCA-job dmtme3 E -1249.659341905199
  N      -4.627759      0.814991     -0.020204
  C      -3.881280     -0.285742      0.019369
  N      -2.546159     -0.336913      0.048508
  C      -1.952996      0.862082      0.037862
  N      -2.594381      2.053054     -0.003841
  C      -3.913057      1.953410     -0.030633
  N      -0.610150      0.902522      0.074413
  S      -4.900522      3.397089     -0.085570
  S      -4.657889     -1.852924      0.036128
  C      -6.401092     -1.382532     -0.014705
  H      -6.956072     -2.318999     -0.006727
  H      -6.622565     -0.824972     -0.919764
  H      -6.663706     -0.785431      0.853368
  C       0.220040     -0.284658      0.087208
  H       1.256879      0.027687      0.182242
  H       0.101487     -0.863703     -0.829072
  H      -0.039324     -0.927406      0.926695
  C      -3.639452      4.689449     -0.090705
  H      -3.000310      4.599642     -0.964317
  H      -3.035010      4.641611      0.810378
  H      -4.184786      5.630920     -0.123982
  H      -0.195483      1.816175      0.030662
22
Coordinates from ORCA-job dmtme3 E -1249.659346150112
  N      -4.628117      0.815284     -0.021011
  C      -3.881835     -0.285365      0.017798
  N      -2.546575     -0.337435      0.047129
  C      -1.952714      0.861314      0.037187
  N      -2.594077      2.053118     -0.003345
  C      -3.912515      1.953621     -0.030535
  N      -0.610158      0.902018      0.073057
  S      -4.900465      3.396948     -0.083646
  S      -4.657977     -1.852780      0.032301
  C      -6.401275     -1.382808     -0.016602
  H      -6.957174     -2.318723     -0.010213
  H      -6.622803     -0.823413     -0.920564
  H      -6.663003     -0.787410      0.852963
  C       0.220432     -0.284309      0.088675
  H       1.259239      0.028134      0.159607
  H       0.084963     -0.875857     -0.816940
  H      -0.022647     -0.915523      0.942106
  C      -3.639818      4.689630     -0.090155
  H      -3.001361      4.599192     -0.964238
  H      -3.034983      4.641541      0.810729
  H      -4.184144      5.631672     -0.123182
  H      -0.196584      1.816501      0.036189
22
Coordinates from ORCA-job dmtme3 E -1249.659347311835
  N      -4.628452      0.815435     -0.021940
  C      -3.882459     -0.285248      0.016304
  N      -2.547042     -0.337968      0.045520
  C      -1.952725      0.860378      0.035302
  N      -2.593801      2.052797     -0.004650
  C      -3.912076      1.953641     -0.031143
  N      -0.610261      0.901390      0.069064
  S      -4.900337      3.396764     -0.082951
  S      -4.658358     -1.852765      0.030606
  C      -6.401677     -1.382868     -0.017335
  H      -6.958271     -2.318358     -0.011057
  H      -6.623410     -0.823085     -0.921027
  H      -6.662811     -0.787751      0.852626
  C       0.221226     -0.283899      0.090089
  H       1.260600      0.029105      0.149010
  H       0.078514     -0.883831     -0.808767
  H      -0.013890     -0.907321      0.951662
  C      -3.639938      4.689665     -0.089010
  H      -3.001758      4.599773     -0.963364
  H      -3.034923      4.640688      0.811739
  H      -4.183651      5.632078     -0.121044
  H      -0.198090      1.816730      0.037678
22
Coordinates from ORCA-job dmtme3 E -1249.659347493573
  N      -4.628526      0.815496     -0.022926
  C      -3.882742     -0.285233      0.014679
  N      -2.547178     -0.338176      0.043397
  C      -1.952754      0.859872      0.032428
  N      -2.593607      2.052587     -0.006554
  C      -3.911800      1.953680     -0.031891
  N      -0.610215      0.900986      0.063861
  S      -4.900317      3.396685     -0.082127
  S      -4.658499     -1.852807      0.029064
  C      -6.401833     -1.382864     -0.018028
  H      -6.958707     -2.318186     -0.011618
  H      -6.623992     -0.822930     -0.921527
  H      -6.662558     -0.787835      0.852123
  C       0.221579     -0.283856      0.091828
  H       1.261335      0.029820      0.138775
  H       0.071622     -0.892896     -0.799569
  H      -0.005997     -0.898573      0.961818
  C      -3.640056      4.689735     -0.087508
  H      -3.002286      4.600868     -0.962270
  H      -3.034574      4.639816      0.812884
  H      -4.183630      5.632270     -0.118182
  H      -0.198856      1.816893      0.038652
22
Coordinates from ORCA-job dmtme3 E -1249.659346531527
  N      -4.628272      0.815585     -0.025595
  C      -3.882782     -0.285185      0.010027
  N      -2.546924     -0.338282      0.037474
  C      -1.952549      0.859359      0.024858
  N      -2.593139      2.052487     -0.011287
  C      -3.911224      1.953869     -0.033785
  N      -0.609843      0.900372      0.049507
  S      -4.900358      3.396587     -0.079316
  S      -4.658210     -1.852860      0.024272
  C      -6.401600     -1.382897     -0.020663
  H      -6.958643     -2.318119     -0.014228
  H      -6.624896     -0.822362     -0.923507
  H      -6.661489     -0.788380      0.850091
  C       0.221400     -0.284170      0.096871
  H       1.262136      0.029559      0.103763
  H       0.045763     -0.921021     -0.769579
  H       0.018899     -0.870731      0.992644
  C      -3.640490      4.690053     -0.083140
  H      -3.003887      4.603872     -0.959019
  H      -3.033638      4.637983      0.816215
  H      -4.184257      5.632584     -0.110396
  H      -0.199586      1.817047      0.042105
22
Coordinates from ORCA-job dmtme3 E -1249.659347443077
  N      -4.628457      0.815441     -0.024976
  C      -3.882918     -0.285377      0.011115
  N      -2.547170     -0.338338      0.038744
  C      -1.952777      0.859430      0.026561
  N      -2.593454      2.052301     -0.010215
  C      -3.911632      1.953675     -0.033432
  N      -0.609930      0.900577      0.053056
  S      -4.900342      3.396647     -0.080064
  S      -4.658644     -1.852909      0.025643
  C      -6.401981     -1.382767     -0.019378
  H      -6.958814     -2.318118     -0.012726
  H      -6.625295     -0.822434     -0.922337
  H      -6.661868     -0.788058      0.851237
  C       0.221879     -0.283910      0.095323
  H       1.262236      0.030494      0.118012
  H       0.056754     -0.911117     -0.780294
  H       0.009031     -0.880424      0.981875
  C      -3.640133      4.689767     -0.084462
  H      -3.003286      4.602803     -0.960080
  H      -3.033542      4.638337      0.815089
  H      -4.183964      5.632237     -0.112675
  H      -0.199283      1.817093      0.041295
22
Coordinates from ORCA-job dmtme3 E -1249.659347547992
  N      -4.628395      0.815392     -0.024694
  C      -3.882760     -0.285410      0.011343
  N      -2.547078     -0.338239      0.038868
  C      -1.952785      0.859650      0.027134
  N      -2.593569      2.052373     -0.009631
  C      -3.911780      1.953667     -0.033168
  N      -0.610001      0.900743      0.054241
  S      -4.900342      3.396723     -0.080138
  S      -4.658570     -1.852908      0.025857
  C      -6.401920     -1.382750     -0.018884
  H      -6.958535     -2.318230     -0.012185
  H      -6.625368     -0.822394     -0.921789
  H      -6.661688     -0.788091      0.851794
  C       0.221721     -0.283957      0.094737
  H       1.261928      0.030434      0.123028
  H       0.060162     -0.907702     -0.784069
  H       0.005024     -0.883926      0.977956
  C      -3.640039      4.689754     -0.084996
  H      -3.003113      4.602284     -0.960499
  H      -3.033545      4.638793      0.814637
  H      -4.184018      5.632122     -0.113811
  H      -0.198917      1.817022      0.041582
