# Supplementary material for: Alkyl Thiocyanurates as Thioester Mimetics. Transthioesterification and Ligation Reactions with High Potential in Dynamic Covalent Chemistry
Source: J Org Chem. 2023 Jun 17;88(13):8192–202. doi: 10.1021/acs.joc.3c00200 (PMC10337033; doi:10.1021/acs.joc.3c00200)
Supplement: Supplementary file 2 — jo3c00200_si_002.zip [file jo3c00200_si_002.zip › Attached DFT results/MMT(Me)(methylamine)2/nmtmemethylamine2+1.xyz]

23
XYZ file generated by orca_plot on BaseName=nmtme3-1
  N      -4.589104      0.928894     -0.024512
  C      -3.873701     -0.184954     -0.007081
  N      -2.540256     -0.283960      0.019191
  C      -1.911735      0.899090      0.019402
  N      -2.507223      2.107559      0.003983
  C      -3.837389      2.057093     -0.013828
  N      -0.564977      0.892966      0.029432
  N      -4.519450      3.219582     -0.016526
  S      -4.688446     -1.738707     -0.016063
  C      -6.421066     -1.231011     -0.045200
  H      -6.999923     -2.152993     -0.048870
  H      -6.637710     -0.653454     -0.939186
  H      -6.664217     -0.643703      0.835525
  C       0.225226     -0.316664      0.109670
  H       1.272780     -0.050667     -0.010739
  H      -0.059303     -1.011054     -0.678451
  H       0.093770     -0.823053      1.067270
  C      -3.880308      4.515363     -0.071634
  H      -3.295743      4.635508     -0.984940
  H      -3.210281      4.653408      0.776173
  H      -4.651929      5.280854     -0.040751
  H      -0.125999      1.794566      0.084712
  H      -5.517904      3.137205     -0.082986
