# Supplementary material for: Alkyl Thiocyanurates as Thioester Mimetics. Transthioesterification and Ligation Reactions with High Potential in Dynamic Covalent Chemistry
Source: J Org Chem. 2023 Jun 17;88(13):8192–202. doi: 10.1021/acs.joc.3c00200 (PMC10337033; doi:10.1021/acs.joc.3c00200)
Supplement: Supplementary file 2 — jo3c00200_si_002.zip [file jo3c00200_si_002.zip › Attached DFT results/MMT(Me)(methylamine)2/nmtmemethylamine2-1_property.txt]

-------------------------------------------------------------
----------------------- !PROPERTIES! ------------------------
-------------------------------------------------------------
# -----------------------------------------------------------
$ SCF_Energy
   description: The SCF energy
   geom. index: 1
   prop. index: 1
        SCF Energy:     -905.9094465827
# -----------------------------------------------------------
$ DFT_Energy
   description: The DFT energy
   geom. index: 1
   prop. index: 1
   Number of Alpha Electrons        48.9999888203 
   Number of Alpha Electrons        47.9999895120 
   Total nuber of  Electrons        96.9999783323 
   Exchange energy                 -43.7928885953 
   Correlation energy               -2.5035033060 
   Correlantion energy NL            0.0000000000 
   Exchange-Correlation energy     -46.2963919013 
   Embedding correction              0.0000000000 
# -----------------------------------------------------------
$ MP2_Energies
   description: The MP2 energies
   geom. index: 1
   prop. index: 1
        Reference Energy:       -905.9094465827
        Correlation Energy:       -0.6932812329
        Total MP2 Energy:       -906.6027278156
# -----------------------------------------------------------
$ VdW_Correction
   description: The Van der Waals Correction
   geom. index: 1
   prop. index: 1
        Van der Waals Correction:       -0.0190721652
# -----------------------------------------------------------
$ Calculation_Info
   description: Details of the calculation
   geom. index: 1
   prop. index: 1
     Multiplicity:                          2
     Charge:                                1
     number of atoms:                       23
     number of electrons:                   0
     number of frozen core electrons:       1
     number of correlated electrons:        0
     number of basis functions:             444
     number of aux C basis functions:       1114
     number of aux J basis functions:       711
     number of aux JK basis functions:      0
     number of aux CABS basis functions:    0
     Total Energy                           -906.621800
# -----------------------------------------------------------
$ SCF_Electric_Properties
   description: The SCF Calculated Electric Properties
   geom. index: 1
   prop. index: 1
       Filename                          : nmtme3+1.scfp 
       Do Dipole Moment Calculation      : true 
       Do Quadrupole Moment Calculation  : false 
       Do Polarizability Calculation     : false 
** Dipole moment part of electric properties **
        Magnitude of dipole moment (Debye) :        2.4127244139
        Electronic Contribution:
                  0    
      0      -2.376319
      1      -6.898027
      2      -0.019457
        Nuclear Contribution:
                  0    
      0       1.518012
      1       6.492867
      2       0.006371
        Total Dipole moment:
                  0    
      0      -0.858308
      1      -0.405160
      2      -0.013086
# -------------------------------------------------------------
----------------------- !GEOMETRIES! ------------------------
# -------------------------------------------------------------
------------------------ !GEOMETRY! -------------------------
    Number of atoms:    23 
    Geometry Index:     1 
    Coordinates:
               0 N     -4.589103625590    0.928893655799   -0.024512151449
               1 C     -3.873700733279   -0.184954028854   -0.007081202466
               2 N     -2.540256262666   -0.283959512070    0.019190690709
               3 C     -1.911735140236    0.899090381625    0.019401777135
               4 N     -2.507223058270    2.107559021548    0.003982858096
               5 C     -3.837388813772    2.057092665879   -0.013827709204
               6 N     -0.564976996180    0.892965948209    0.029432391109
               7 N     -4.519449998638    3.219581782825   -0.016526499711
               8 S     -4.688445932660   -1.738706923562   -0.016063184835
               9 C     -6.421066385197   -1.231010638616   -0.045200016291
              10 H     -6.999923444432   -2.152992905022   -0.048869957668
              11 H     -6.637709792623   -0.653453581121   -0.939186271690
              12 H     -6.664217236493   -0.643702829123    0.835524753037
              13 C      0.225225512247   -0.316663858778    0.109670106955
              14 H      1.272779868136   -0.050667164554   -0.010739017565
              15 H     -0.059302979128   -1.011054360742   -0.678450727272
              16 H      0.093769752377   -0.823052849341    1.067270234040
              17 C     -3.880308250217    4.515362545067   -0.071633934699
              18 H     -3.295742871004    4.635508236585   -0.984940378296
              19 H     -3.210281445336    4.653408308959    0.776173025189
              20 H     -4.651929254475    5.280854389345   -0.040751177310
              21 H     -0.125998905770    1.794566284860    0.084712202599
              22 H     -5.517904006790    3.137205431081   -0.082985810413
