# Supplementary material for: Alkyl Thiocyanurates as Thioester Mimetics. Transthioesterification and Ligation Reactions with High Potential in Dynamic Covalent Chemistry
Source: J Org Chem. 2023 Jun 17;88(13):8192–202. doi: 10.1021/acs.joc.3c00200 (PMC10337033; doi:10.1021/acs.joc.3c00200)
Supplement: Supplementary file 2 — jo3c00200_si_002.zip [file jo3c00200_si_002.zip › Attached DFT results/MMT(Me)(methylamine)2/nmtmemethylamine2_property.txt]

-------------------------------------------------------------
----------------------- !PROPERTIES! ------------------------
-------------------------------------------------------------
# -----------------------------------------------------------
$ SCF_Energy
   description: The SCF energy
   geom. index: 1
   prop. index: 1
        SCF Energy:     -906.1944352241
# -----------------------------------------------------------
$ DFT_Energy
   description: The DFT energy
   geom. index: 1
   prop. index: 1
   Number of Alpha Electrons        48.9999413036 
   Number of Alpha Electrons        48.9999413036 
   Total nuber of  Electrons        97.9998826071 
   Exchange energy                 -43.9182823763 
   Correlation energy               -2.5282255316 
   Correlantion energy NL            0.0000000000 
   Exchange-Correlation energy     -46.4465079079 
   Embedding correction              0.0000000000 
# -----------------------------------------------------------
$ MP2_Energies
   description: The MP2 energies
   geom. index: 1
   prop. index: 1
        Reference Energy:       -906.1944352241
        Correlation Energy:       -0.6984828008
        Total MP2 Energy:       -906.8929180249
# -----------------------------------------------------------
$ VdW_Correction
   description: The Van der Waals Correction
   geom. index: 1
   prop. index: 1
        Van der Waals Correction:       -0.0191821193
# -----------------------------------------------------------
$ SCF_Energy
   description: The SCF energy
   geom. index: 2
   prop. index: 1
        SCF Energy:     -906.1999487898
# -----------------------------------------------------------
$ DFT_Energy
   description: The DFT energy
   geom. index: 2
   prop. index: 1
   Number of Alpha Electrons        48.9999576811 
   Number of Alpha Electrons        48.9999576811 
   Total nuber of  Electrons        97.9999153621 
   Exchange energy                 -43.9195970575 
   Correlation energy               -2.5280798277 
   Correlantion energy NL            0.0000000000 
   Exchange-Correlation energy     -46.4476768852 
   Embedding correction              0.0000000000 
# -----------------------------------------------------------
$ MP2_Energies
   description: The MP2 energies
   geom. index: 2
   prop. index: 1
        Reference Energy:       -906.1999487898
        Correlation Energy:       -0.6986276588
        Total MP2 Energy:       -906.8985764485
# -----------------------------------------------------------
$ VdW_Correction
   description: The Van der Waals Correction
   geom. index: 2
   prop. index: 1
        Van der Waals Correction:       -0.0191481028
# -----------------------------------------------------------
$ SCF_Energy
   description: The SCF energy
   geom. index: 3
   prop. index: 1
        SCF Energy:     -906.2025832750
# -----------------------------------------------------------
$ DFT_Energy
   description: The DFT energy
   geom. index: 3
   prop. index: 1
   Number of Alpha Electrons        48.9999479195 
   Number of Alpha Electrons        48.9999479195 
   Total nuber of  Electrons        97.9998958390 
   Exchange energy                 -43.9225704236 
   Correlation energy               -2.5283780135 
   Correlantion energy NL            0.0000000000 
   Exchange-Correlation energy     -46.4509484371 
   Embedding correction              0.0000000000 
# -----------------------------------------------------------
$ MP2_Energies
   description: The MP2 energies
   geom. index: 3
   prop. index: 1
        Reference Energy:       -906.2025832750
        Correlation Energy:       -0.6986868092
        Total MP2 Energy:       -906.9012700842
# -----------------------------------------------------------
$ VdW_Correction
   description: The Van der Waals Correction
   geom. index: 3
   prop. index: 1
        Van der Waals Correction:       -0.0191351624
# -----------------------------------------------------------
$ SCF_Energy
   description: The SCF energy
   geom. index: 4
   prop. index: 1
        SCF Energy:     -906.2032509172
# -----------------------------------------------------------
$ DFT_Energy
   description: The DFT energy
   geom. index: 4
   prop. index: 1
   Number of Alpha Electrons        48.9999658566 
   Number of Alpha Electrons        48.9999658566 
   Total nuber of  Electrons        97.9999317133 
   Exchange energy                 -43.9221249749 
   Correlation energy               -2.5283736365 
   Correlantion energy NL            0.0000000000 
   Exchange-Correlation energy     -46.4504986114 
   Embedding correction              0.0000000000 
# -----------------------------------------------------------
$ MP2_Energies
   description: The MP2 energies
   geom. index: 4
   prop. index: 1
        Reference Energy:       -906.2032509172
        Correlation Energy:       -0.6986722133
        Total MP2 Energy:       -906.9019231305
# -----------------------------------------------------------
$ VdW_Correction
   description: The Van der Waals Correction
   geom. index: 4
   prop. index: 1
        Van der Waals Correction:       -0.0191098355
# -----------------------------------------------------------
$ SCF_Energy
   description: The SCF energy
   geom. index: 5
   prop. index: 1
        SCF Energy:     -906.2041083791
# -----------------------------------------------------------
$ DFT_Energy
   description: The DFT energy
   geom. index: 5
   prop. index: 1
   Number of Alpha Electrons        48.9999645859 
   Number of Alpha Electrons        48.9999645859 
   Total nuber of  Electrons        97.9999291719 
   Exchange energy                 -43.9210959408 
   Correlation energy               -2.5283150580 
   Correlantion energy NL            0.0000000000 
   Exchange-Correlation energy     -46.4494109988 
   Embedding correction              0.0000000000 
# -----------------------------------------------------------
$ MP2_Energies
   description: The MP2 energies
   geom. index: 5
   prop. index: 1
        Reference Energy:       -906.2041083791
        Correlation Energy:       -0.6985604883
        Total MP2 Energy:       -906.9026688674
# -----------------------------------------------------------
$ VdW_Correction
   description: The Van der Waals Correction
   geom. index: 5
   prop. index: 1
        Van der Waals Correction:       -0.0190838643
# -----------------------------------------------------------
$ SCF_Energy
   description: The SCF energy
   geom. index: 6
   prop. index: 1
        SCF Energy:     -906.2048735717
# -----------------------------------------------------------
$ DFT_Energy
   description: The DFT energy
   geom. index: 6
   prop. index: 1
   Number of Alpha Electrons        48.9999635307 
   Number of Alpha Electrons        48.9999635307 
   Total nuber of  Electrons        97.9999270613 
   Exchange energy                 -43.9227405801 
   Correlation energy               -2.5284515005 
   Correlantion energy NL            0.0000000000 
   Exchange-Correlation energy     -46.4511920806 
   Embedding correction              0.0000000000 
# -----------------------------------------------------------
$ MP2_Energies
   description: The MP2 energies
   geom. index: 6
   prop. index: 1
        Reference Energy:       -906.2048735717
        Correlation Energy:       -0.6982795854
        Total MP2 Energy:       -906.9031531571
# -----------------------------------------------------------
$ VdW_Correction
   description: The Van der Waals Correction
   geom. index: 6
   prop. index: 1
        Van der Waals Correction:       -0.0190763247
# -----------------------------------------------------------
$ SCF_Energy
   description: The SCF energy
   geom. index: 7
   prop. index: 1
        SCF Energy:     -906.2054358585
# -----------------------------------------------------------
$ DFT_Energy
   description: The DFT energy
   geom. index: 7
   prop. index: 1
   Number of Alpha Electrons        48.9999666364 
   Number of Alpha Electrons        48.9999666364 
   Total nuber of  Electrons        97.9999332729 
   Exchange energy                 -43.9263533520 
   Correlation energy               -2.5288256245 
   Correlantion energy NL            0.0000000000 
   Exchange-Correlation energy     -46.4551789765 
   Embedding correction              0.0000000000 
# -----------------------------------------------------------
$ MP2_Energies
   description: The MP2 energies
   geom. index: 7
   prop. index: 1
        Reference Energy:       -906.2054358585
        Correlation Energy:       -0.6979834070
        Total MP2 Energy:       -906.9034192655
# -----------------------------------------------------------
$ VdW_Correction
   description: The Van der Waals Correction
   geom. index: 7
   prop. index: 1
        Van der Waals Correction:       -0.0190793251
# -----------------------------------------------------------
$ SCF_Energy
   description: The SCF energy
   geom. index: 8
   prop. index: 1
        SCF Energy:     -906.2056052143
# -----------------------------------------------------------
$ DFT_Energy
   description: The DFT energy
   geom. index: 8
   prop. index: 1
   Number of Alpha Electrons        48.9999674144 
   Number of Alpha Electrons        48.9999674144 
   Total nuber of  Electrons        97.9999348287 
   Exchange energy                 -43.9272832686 
   Correlation energy               -2.5289571929 
   Correlantion energy NL            0.0000000000 
   Exchange-Correlation energy     -46.4562404615 
   Embedding correction              0.0000000000 
# -----------------------------------------------------------
$ MP2_Energies
   description: The MP2 energies
   geom. index: 8
   prop. index: 1
        Reference Energy:       -906.2056052143
        Correlation Energy:       -0.6979171600
        Total MP2 Energy:       -906.9035223743
# -----------------------------------------------------------
$ VdW_Correction
   description: The Van der Waals Correction
   geom. index: 8
   prop. index: 1
        Van der Waals Correction:       -0.0190796717
# -----------------------------------------------------------
$ SCF_Energy
   description: The SCF energy
   geom. index: 9
   prop. index: 1
        SCF Energy:     -906.2056193343
# -----------------------------------------------------------
$ DFT_Energy
   description: The DFT energy
   geom. index: 9
   prop. index: 1
   Number of Alpha Electrons        48.9999681859 
   Number of Alpha Electrons        48.9999681859 
   Total nuber of  Electrons        97.9999363717 
   Exchange energy                 -43.9268730162 
   Correlation energy               -2.5289387020 
   Correlantion energy NL            0.0000000000 
   Exchange-Correlation energy     -46.4558117182 
   Embedding correction              0.0000000000 
# -----------------------------------------------------------
$ MP2_Energies
   description: The MP2 energies
   geom. index: 9
   prop. index: 1
        Reference Energy:       -906.2056193343
        Correlation Energy:       -0.6979425177
        Total MP2 Energy:       -906.9035618521
# -----------------------------------------------------------
$ VdW_Correction
   description: The Van der Waals Correction
   geom. index: 9
   prop. index: 1
        Van der Waals Correction:       -0.0190753540
# -----------------------------------------------------------
$ SCF_Energy
   description: The SCF energy
   geom. index: 10
   prop. index: 1
        SCF Energy:     -906.2056141206
# -----------------------------------------------------------
$ DFT_Energy
   description: The DFT energy
   geom. index: 10
   prop. index: 1
   Number of Alpha Electrons        48.9999668572 
   Number of Alpha Electrons        48.9999668572 
   Total nuber of  Electrons        97.9999337145 
   Exchange energy                 -43.9264794554 
   Correlation energy               -2.5289007127 
   Correlantion energy NL            0.0000000000 
   Exchange-Correlation energy     -46.4553801681 
   Embedding correction              0.0000000000 
# -----------------------------------------------------------
$ MP2_Energies
   description: The MP2 energies
   geom. index: 10
   prop. index: 1
        Reference Energy:       -906.2056141206
        Correlation Energy:       -0.6979656534
        Total MP2 Energy:       -906.9035797739
# -----------------------------------------------------------
$ VdW_Correction
   description: The Van der Waals Correction
   geom. index: 10
   prop. index: 1
        Van der Waals Correction:       -0.0190705098
# -----------------------------------------------------------
$ SCF_Energy
   description: The SCF energy
   geom. index: 11
   prop. index: 1
        SCF Energy:     -906.2056265078
# -----------------------------------------------------------
$ DFT_Energy
   description: The DFT energy
   geom. index: 11
   prop. index: 1
   Number of Alpha Electrons        48.9999659821 
   Number of Alpha Electrons        48.9999659821 
   Total nuber of  Electrons        97.9999319642 
   Exchange energy                 -43.9263907533 
   Correlation energy               -2.5288821905 
   Correlantion energy NL            0.0000000000 
   Exchange-Correlation energy     -46.4552729438 
   Embedding correction              0.0000000000 
# -----------------------------------------------------------
$ MP2_Energies
   description: The MP2 energies
   geom. index: 11
   prop. index: 1
        Reference Energy:       -906.2056265078
        Correlation Energy:       -0.6979642878
        Total MP2 Energy:       -906.9035907956
# -----------------------------------------------------------
$ VdW_Correction
   description: The Van der Waals Correction
   geom. index: 11
   prop. index: 1
        Van der Waals Correction:       -0.0190675896
# -----------------------------------------------------------
$ SCF_Energy
   description: The SCF energy
   geom. index: 12
   prop. index: 1
        SCF Energy:     -906.2056720885
# -----------------------------------------------------------
$ DFT_Energy
   description: The DFT energy
   geom. index: 12
   prop. index: 1
   Number of Alpha Electrons        48.9999618677 
   Number of Alpha Electrons        48.9999618677 
   Total nuber of  Electrons        97.9999237354 
   Exchange energy                 -43.9264241470 
   Correlation energy               -2.5288610131 
   Correlantion energy NL            0.0000000000 
   Exchange-Correlation energy     -46.4552851601 
   Embedding correction              0.0000000000 
# -----------------------------------------------------------
$ MP2_Energies
   description: The MP2 energies
   geom. index: 12
   prop. index: 1
        Reference Energy:       -906.2056720885
        Correlation Energy:       -0.6979402584
        Total MP2 Energy:       -906.9036123469
# -----------------------------------------------------------
$ VdW_Correction
   description: The Van der Waals Correction
   geom. index: 12
   prop. index: 1
        Van der Waals Correction:       -0.0190631401
# -----------------------------------------------------------
$ SCF_Energy
   description: The SCF energy
   geom. index: 13
   prop. index: 1
        SCF Energy:     -906.2057193523
# -----------------------------------------------------------
$ DFT_Energy
   description: The DFT energy
   geom. index: 13
   prop. index: 1
   Number of Alpha Electrons        48.9999581874 
   Number of Alpha Electrons        48.9999581874 
   Total nuber of  Electrons        97.9999163749 
   Exchange energy                 -43.9265782519 
   Correlation energy               -2.5288592398 
   Correlantion energy NL            0.0000000000 
   Exchange-Correlation energy     -46.4554374917 
   Embedding correction              0.0000000000 
# -----------------------------------------------------------
$ MP2_Energies
   description: The MP2 energies
   geom. index: 13
   prop. index: 1
        Reference Energy:       -906.2057193523
        Correlation Energy:       -0.6979103256
        Total MP2 Energy:       -906.9036296779
# -----------------------------------------------------------
$ VdW_Correction
   description: The Van der Waals Correction
   geom. index: 13
   prop. index: 1
        Van der Waals Correction:       -0.0190624010
# -----------------------------------------------------------
$ SCF_Energy
   description: The SCF energy
   geom. index: 14
   prop. index: 1
        SCF Energy:     -906.2057812035
# -----------------------------------------------------------
$ DFT_Energy
   description: The DFT energy
   geom. index: 14
   prop. index: 1
   Number of Alpha Electrons        48.9999671052 
   Number of Alpha Electrons        48.9999671052 
   Total nuber of  Electrons        97.9999342104 
   Exchange energy                 -43.9268311562 
   Correlation energy               -2.5288769256 
   Correlantion energy NL            0.0000000000 
   Exchange-Correlation energy     -46.4557080819 
   Embedding correction              0.0000000000 
# -----------------------------------------------------------
$ MP2_Energies
   description: The MP2 energies
   geom. index: 14
   prop. index: 1
        Reference Energy:       -906.2057812035
        Correlation Energy:       -0.6978711467
        Total MP2 Energy:       -906.9036523502
# -----------------------------------------------------------
$ VdW_Correction
   description: The Van der Waals Correction
   geom. index: 14
   prop. index: 1
        Van der Waals Correction:       -0.0190656100
# -----------------------------------------------------------
$ SCF_Energy
   description: The SCF energy
   geom. index: 15
   prop. index: 1
        SCF Energy:     -906.2058062385
# -----------------------------------------------------------
$ DFT_Energy
   description: The DFT energy
   geom. index: 15
   prop. index: 1
   Number of Alpha Electrons        48.9999812251 
   Number of Alpha Electrons        48.9999812251 
   Total nuber of  Electrons        97.9999624501 
   Exchange energy                 -43.9269407244 
   Correlation energy               -2.5288987928 
   Correlantion energy NL            0.0000000000 
   Exchange-Correlation energy     -46.4558395172 
   Embedding correction              0.0000000000 
# -----------------------------------------------------------
$ MP2_Energies
   description: The MP2 energies
   geom. index: 15
   prop. index: 1
        Reference Energy:       -906.2058062385
        Correlation Energy:       -0.6978567854
        Total MP2 Energy:       -906.9036630238
# -----------------------------------------------------------
$ VdW_Correction
   description: The Van der Waals Correction
   geom. index: 15
   prop. index: 1
        Van der Waals Correction:       -0.0190706299
# -----------------------------------------------------------
$ SCF_Energy
   description: The SCF energy
   geom. index: 16
   prop. index: 1
        SCF Energy:     -906.2058061032
# -----------------------------------------------------------
$ DFT_Energy
   description: The DFT energy
   geom. index: 16
   prop. index: 1
   Number of Alpha Electrons        48.9999863576 
   Number of Alpha Electrons        48.9999863576 
   Total nuber of  Electrons        97.9999727152 
   Exchange energy                 -43.9268654963 
   Correlation energy               -2.5289003616 
   Correlantion energy NL            0.0000000000 
   Exchange-Correlation energy     -46.4557658579 
   Embedding correction              0.0000000000 
# -----------------------------------------------------------
$ MP2_Energies
   description: The MP2 energies
   geom. index: 16
   prop. index: 1
        Reference Energy:       -906.2058061032
        Correlation Energy:       -0.6978599232
        Total MP2 Energy:       -906.9036660264
# -----------------------------------------------------------
$ VdW_Correction
   description: The Van der Waals Correction
   geom. index: 16
   prop. index: 1
        Van der Waals Correction:       -0.0190730501
# -----------------------------------------------------------
$ SCF_Energy
   description: The SCF energy
   geom. index: 17
   prop. index: 1
        SCF Energy:     -906.2058041582
# -----------------------------------------------------------
$ DFT_Energy
   description: The DFT energy
   geom. index: 17
   prop. index: 1
   Number of Alpha Electrons        48.9999868923 
   Number of Alpha Electrons        48.9999868923 
   Total nuber of  Electrons        97.9999737845 
   Exchange energy                 -43.9267878461 
   Correlation energy               -2.5288937800 
   Correlantion energy NL            0.0000000000 
   Exchange-Correlation energy     -46.4556816261 
   Embedding correction              0.0000000000 
# -----------------------------------------------------------
$ MP2_Energies
   description: The MP2 energies
   geom. index: 17
   prop. index: 1
        Reference Energy:       -906.2058041582
        Correlation Energy:       -0.6978632939
        Total MP2 Energy:       -906.9036674520
# -----------------------------------------------------------
$ VdW_Correction
   description: The Van der Waals Correction
   geom. index: 17
   prop. index: 1
        Van der Waals Correction:       -0.0190730354
# -----------------------------------------------------------
$ SCF_Energy
   description: The SCF energy
   geom. index: 18
   prop. index: 1
        SCF Energy:     -906.2058043029
# -----------------------------------------------------------
$ DFT_Energy
   description: The DFT energy
   geom. index: 18
   prop. index: 1
   Number of Alpha Electrons        48.9999873503 
   Number of Alpha Electrons        48.9999873503 
   Total nuber of  Electrons        97.9999747005 
   Exchange energy                 -43.9267011513 
   Correlation energy               -2.5288831710 
   Correlantion energy NL            0.0000000000 
   Exchange-Correlation energy     -46.4555843223 
   Embedding correction              0.0000000000 
# -----------------------------------------------------------
$ MP2_Energies
   description: The MP2 energies
   geom. index: 18
   prop. index: 1
        Reference Energy:       -906.2058043029
        Correlation Energy:       -0.6978654784
        Total MP2 Energy:       -906.9036697813
# -----------------------------------------------------------
$ VdW_Correction
   description: The Van der Waals Correction
   geom. index: 18
   prop. index: 1
        Van der Waals Correction:       -0.0190721652
# -----------------------------------------------------------
$ SCF_Electric_Properties
   description: The SCF Calculated Electric Properties
   geom. index: 18
   prop. index: 1
       Filename                          : nmtme3.scfp 
       Do Dipole Moment Calculation      : true 
       Do Quadrupole Moment Calculation  : false 
       Do Polarizability Calculation     : false 
** Dipole moment part of electric properties **
        Magnitude of dipole moment (Debye) :        2.6501626950
        Electronic Contribution:
                  0    
      0      -1.521510
      1      -5.450262
      2      -0.013173
        Nuclear Contribution:
                  0    
      0       1.518012
      1       6.492867
      2       0.006371
        Total Dipole moment:
                  0    
      0      -0.003499
      1       1.042605
      2      -0.006802
# -----------------------------------------------------------
$ MP2_Electric_Properties
   description: The MP2 Calculated Electric Properties
   geom. index: 18
   prop. index: 1
       Filename                          : nmtme3.pmp2ur 
       Do Dipole Moment Calculation      : true 
       Do Quadrupole Moment Calculation  : false 
       Do Polarizability Calculation     : false 
** Dipole moment part of electric properties **
        Magnitude of dipole moment (Debye) :        2.6646571149
        Electronic Contribution:
                  0    
      0      -1.516445
      1      -5.444554
      2      -0.013110
        Nuclear Contribution:
                  0    
      0       1.518012
      1       6.492867
      2       0.006371
        Total Dipole moment:
                  0    
      0       0.001567
      1       1.048313
      2      -0.006739
# -----------------------------------------------------------
$ MP2_Electric_Properties
   description: The MP2 Calculated Electric Properties
   geom. index: 18
   prop. index: 2
       Filename                          : nmtme3.pmp2re 
       Do Dipole Moment Calculation      : true 
       Do Quadrupole Moment Calculation  : false 
       Do Polarizability Calculation     : false 
** Dipole moment part of electric properties **
        Magnitude of dipole moment (Debye) :        2.7004866082
        Electronic Contribution:
                  0    
      0      -1.485400
      1      -5.430953
      2      -0.012444
        Nuclear Contribution:
                  0    
      0       1.518012
      1       6.492867
      2       0.006371
        Total Dipole moment:
                  0    
      0       0.032612
      1       1.061914
      2      -0.006073
# -------------------------------------------------------------
----------------------- !GEOMETRIES! ------------------------
# -------------------------------------------------------------
------------------------ !GEOMETRY! -------------------------
    Number of atoms:    23 
    Geometry Index:     1 
    Coordinates:
               0 N     -4.549600000000    0.929260000000    0.038090000000
               1 C     -3.846000000000   -0.189490000000   -0.092430000000
               2 N     -2.523580000000   -0.258620000000   -0.174850000000
               3 C     -1.893260000000    0.900070000000   -0.084630000000
               4 N     -2.502120000000    2.062760000000    0.100190000000
               5 C     -3.827840000000    2.033070000000    0.139770000000
               6 N     -0.511720000000    0.959710000000   -0.193100000000
               7 N     -4.552530000000    3.206870000000    0.293270000000
               8 S     -4.703750000000   -1.749940000000   -0.144800000000
               9 C     -6.420910000000   -1.189370000000   -0.053500000000
              10 H     -7.078490000000   -2.063100000000   -0.050590000000
              11 H     -6.672030000000   -0.575270000000   -0.922700000000
              12 H     -6.603340000000   -0.623730000000    0.864660000000
              13 C      0.202620000000   -0.257960000000    0.110540000000
              14 H      1.278860000000   -0.059820000000    0.083910000000
              15 H     -0.002730000000   -1.035070000000   -0.634360000000
              16 H     -0.042430000000   -0.637000000000    1.108730000000
              17 C     -3.872840000000    4.426310000000   -0.078440000000
              18 H     -3.464690000000    4.377500000000   -1.094230000000
              19 H     -3.066510000000    4.657570000000    0.626700000000
              20 H     -4.582280000000    5.259220000000   -0.045390000000
              21 H     -0.201620000000    1.798840000000    0.282360000000
              22 H     -5.468100000000    3.060060000000   -0.114610000000
------------------------ !GEOMETRY! -------------------------
    Number of atoms:    23 
    Geometry Index:     2 
    Coordinates:
               0 N     -4.567390750089    0.926183815463    0.000299370633
               1 C     -3.858578676505   -0.191505059084   -0.102713486175
               2 N     -2.531879820125   -0.271401531815   -0.154217958440
               3 C     -1.903077286526    0.897959435614   -0.065134955363
               4 N     -2.505829025451    2.083773934741    0.073806854374
               5 C     -3.832762136400    2.044146288689    0.087037200190
               6 N     -0.530688272820    0.928612979847   -0.167147402058
               7 N     -4.537014572661    3.216865076112    0.254358370207
               8 S     -4.696062427865   -1.743675816085   -0.182203245194
               9 C     -6.412589682491   -1.204936747624   -0.048360702296
              10 H     -7.038450903081   -2.096391133055   -0.063784571889
              11 H     -6.682720133016   -0.570054847467   -0.888197622150
              12 H     -6.582260788517   -0.671751187539    0.883131663541
              13 C      0.210901611279   -0.284902595466    0.135948118215
              14 H      1.277633340249   -0.078158844816    0.052467948641
              15 H     -0.031596085294   -1.065777675362   -0.578805588836
              16 H      0.010546746681   -0.656830248096    1.144248156710
              17 C     -3.880163299816    4.469477524761   -0.082344974836
              18 H     -3.495369834547    4.479773021727   -1.105537672178
              19 H     -3.058136768752    4.661566368437    0.601435855692
              20 H     -4.596145391373    5.284303189412    0.022524980203
              21 H     -0.189389317399    1.783372359405    0.249126945057
              22 H     -5.473866525479    3.091221692200   -0.101347284048
------------------------ !GEOMETRY! -------------------------
    Number of atoms:    23 
    Geometry Index:     3 
    Coordinates:
               0 N     -4.581865265780    0.930327126488    0.044388378533
               1 C     -3.869766911425   -0.184706054882   -0.043640492791
               2 N     -2.537327145288   -0.278821452091   -0.093025653104
               3 C     -1.909547241758    0.901736177283   -0.051742877021
               4 N     -2.501149004153    2.107577881379    0.058124894645
               5 C     -3.829041858749    2.055084640497    0.104830256014
               6 N     -0.552580122869    0.902573967128   -0.152713050370
               7 N     -4.512185046548    3.224852989861    0.247830732483
               8 S     -4.685097220872   -1.730465838939   -0.106873526739
               9 C     -6.412328969794   -1.217354415804   -0.089261580883
              10 H     -6.995781517039   -2.135183044305   -0.105519022046
              11 H     -6.645700042429   -0.618048873259   -0.962132106191
              12 H     -6.636851206755   -0.653665174182    0.809093221283
              13 C      0.213829010058   -0.302225195955    0.142023400416
              14 H      1.266588978194   -0.088204921562   -0.021433230548
              15 H     -0.087772145739   -1.095315323985   -0.530869815465
              16 H      0.072978788595   -0.652947935758    1.166293287091
              17 C     -3.883772610827    4.494183590796   -0.094684702435
              18 H     -3.542493043043    4.530504008780   -1.131084640528
              19 H     -3.028029377811    4.661683141002    0.548359297726
              20 H     -4.604413657277    5.289823391303    0.073417727073
              21 H     -0.164017000037    1.774582134315    0.173366403906
              22 H     -5.478567388654    3.115879181892   -0.020156901050
------------------------ !GEOMETRY! -------------------------
    Number of atoms:    23 
    Geometry Index:     4 
    Coordinates:
               0 N     -4.588509298780    0.942358583116   -0.068559919707
               1 C     -3.875660542034   -0.172579305704   -0.139203674114
               2 N     -2.539552330851   -0.276842557424   -0.125728238899
               3 C     -1.909492728919    0.902452027917   -0.048432825518
               4 N     -2.499505462851    2.113568287412    0.035255080356
               5 C     -3.829947938452    2.063891917254    0.028630150951
               6 N     -0.555806645577    0.895539758336   -0.095945085680
               7 N     -4.512181263657    3.227258879860    0.167469542983
               8 S     -4.685428607060   -1.714910425488   -0.252064907626
               9 C     -6.410597945951   -1.236813854619   -0.032378934238
              10 H     -6.974063663183   -2.166567749829   -0.081878099009
              11 H     -6.728858992409   -0.564060145960   -0.822823986890
              12 H     -6.556752946222   -0.759466923192    0.931431939419
              13 C      0.210663556402   -0.312529820887    0.172863081366
              14 H      1.261602188559   -0.090108907624    0.007779232343
              15 H     -0.101667798043   -1.093976459198   -0.512571924337
              16 H      0.068555390614   -0.680554261832    1.191161184523
              17 C     -3.880914062843    4.512947908559   -0.088070707805
              18 H     -3.517793792915    4.603846678554   -1.114080792041
              19 H     -3.033801432100    4.638788695951    0.579438083026
              20 H     -4.610380417663    5.293076055148    0.112659068968
              21 H     -0.151893239056    1.767375948672    0.209453242694
              22 H     -5.482902027008    3.139175670977   -0.089811510766
------------------------ !GEOMETRY! -------------------------
    Number of atoms:    23 
    Geometry Index:     5 
    Coordinates:
               0 N     -4.588250980449    0.939496956590    0.012783396580
               1 C     -3.877383495283   -0.177734752022   -0.019896584401
               2 N     -2.539392407294   -0.285926606319   -0.026666933918
               3 C     -1.906218862675    0.894506256291   -0.012693588859
               4 N     -2.495027164602    2.108535163627    0.024399367509
               5 C     -3.826484265398    2.062627695326    0.044979062802
               6 N     -0.557018253464    0.886613505653   -0.087854082749
               7 N     -4.507225727597    3.225617543947    0.160661681760
               8 S     -4.688941682995   -1.724053892999   -0.082445787785
               9 C     -6.427070128138   -1.230897047734   -0.093343293165
              10 H     -6.984319372366   -2.166114904128   -0.116802187526
              11 H     -6.654899547470   -0.633152426607   -0.972373648728
              12 H     -6.670448708144   -0.666117966883    0.803152209114
              13 C      0.228603993045   -0.311688705859    0.148392690248
              14 H      1.264969388386   -0.086215992385   -0.092020529708
              15 H     -0.131194411090   -1.110217131472   -0.496914624682
              16 H      0.153310547167   -0.656232643942    1.182605047948
              17 C     -3.887946692825    4.514439107153   -0.088920578266
              18 H     -3.556254743009    4.617799559828   -1.125147820368
              19 H     -3.017255259909    4.629804466771    0.553717506053
              20 H     -4.615880609516    5.287481208834    0.145835031714
              21 H     -0.127422617242    1.771419213157    0.128342943459
              22 H     -5.493138999133    3.141881393172   -0.025199277030
------------------------ !GEOMETRY! -------------------------
    Number of atoms:    23 
    Geometry Index:     6 
    Coordinates:
               0 N     -4.586545822119    0.936024405823    0.003841722684
               1 C     -3.875829611896   -0.180704376199   -0.025077975586
               2 N     -2.539355317957   -0.286522910947   -0.020465130956
               3 C     -1.907179705815    0.893158797445   -0.013647371652
               4 N     -2.498919017207    2.103689833703    0.022206726881
               5 C     -3.829116636523    2.059532344394    0.044799321989
               6 N     -0.556325763337    0.890245786081   -0.060018846113
               7 N     -4.514173834679    3.223564451573    0.124879751464
               8 S     -4.690588663655   -1.730965800975   -0.069658668833
               9 C     -6.427617994480   -1.228891665307   -0.086093602404
              10 H     -6.993175344155   -2.159005985430   -0.100643309236
              11 H     -6.651406577862   -0.638929586201   -0.970887023067
              12 H     -6.668883453794   -0.654588997645    0.804451904886
              13 C      0.230773130876   -0.311086127364    0.142972702987
              14 H      1.265843427225   -0.082300525083   -0.100165765870
              15 H     -0.131569128688   -1.099056844948   -0.512819028195
              16 H      0.165978779273   -0.673757372916    1.171920776310
              17 C     -3.887291942223    4.513841588767   -0.084818142042
              18 H     -3.532340842076    4.634269891000   -1.111617571161
              19 H     -3.032270471499    4.619119473584    0.579364435880
              20 H     -4.617926626376    5.286488341412    0.143007528477
              21 H     -0.126630783491    1.778211632155    0.136882777296
              22 H     -5.500337799540    3.139533647080   -0.053825213739
------------------------ !GEOMETRY! -------------------------
    Number of atoms:    23 
    Geometry Index:     7 
    Coordinates:
               0 N     -4.585440719326    0.931095662096   -0.016276621281
               1 C     -3.873509039502   -0.184246696629   -0.025578158013
               2 N     -2.539212515561   -0.286092845924   -0.005868524399
               3 C     -1.909209225824    0.893735073432    0.001917595436
               4 N     -2.504301624768    2.101375976145    0.018208294893
               5 C     -3.833143470484    2.056624331556    0.021522724599
               6 N     -0.559420409639    0.894145573634   -0.023227482405
               7 N     -4.519784672779    3.219196569974    0.074033260049
               8 S     -4.689966532884   -1.737362394723   -0.067242756252
               9 C     -6.424523740293   -1.226189835160   -0.075052312873
              10 H     -7.000193520387   -2.149982993845   -0.087995872218
              11 H     -6.647994234574   -0.634684476188   -0.958174724943
              12 H     -6.658832618709   -0.651987392085    0.816707433775
              13 C      0.229408358860   -0.310133143789    0.138517951964
              14 H      1.261332004996   -0.080524850969   -0.116926525538
              15 H     -0.142189392517   -1.085754243078   -0.525533531812
              16 H      0.186145757210   -0.693040880719    1.161196983045
              17 C     -3.885574895310    4.511373338949   -0.080018291688
              18 H     -3.505083857667    4.662219853964   -1.093506681924
              19 H     -3.048895964738    4.598020593709    0.608677819942
              20 H     -4.617667730143    5.282430386175    0.148171027032
              21 H     -0.129563409266    1.787179753142    0.143690113881
              22 H     -5.507268546694    3.134472640330   -0.092651721269
------------------------ !GEOMETRY! -------------------------
    Number of atoms:    23 
    Geometry Index:     8 
    Coordinates:
               0 N     -4.585972231609    0.928679975469   -0.027419994426
               1 C     -3.872815311157   -0.185765557854   -0.026273188462
               2 N     -2.539594541814   -0.285948317852    0.003614432978
               3 C     -1.909870766227    0.894891863868    0.011432018968
               4 N     -2.505953329640    2.102575334763    0.012649626934
               5 C     -3.834975645916    2.056135351330    0.003553035284
               6 N     -0.561397622331    0.894031086122    0.002437223648
               7 N     -4.520949884336    3.217820689953    0.039681694138
               8 S     -4.689747826594   -1.739434438489   -0.054463722690
               9 C     -6.422496410714   -1.226144913454   -0.070400985413
              10 H     -7.002759591748   -2.147172673231   -0.078837927549
              11 H     -6.641741763403   -0.640359605404   -0.958188862874
              12 H     -6.658290820333   -0.645770210959    0.816687039884
              13 C      0.229060477811   -0.311238591908    0.138163291786
              14 H      1.258247086310   -0.081705136002   -0.128744106790
              15 H     -0.151341297266   -1.078817022969   -0.529939194284
              16 H      0.203126466405   -0.707188150752    1.156225072080
              17 C     -3.885579775789    4.511970898646   -0.077414596898
              18 H     -3.491563822020    4.687293222295   -1.081549342504
              19 H     -3.059083009150    4.584426751189    0.624893799364
              20 H     -4.619060430314    5.280197879097    0.156316549955
              21 H     -0.130690933089    1.791733016043    0.137582354174
              22 H     -5.511439017076    3.131658550101   -0.105414217304
------------------------ !GEOMETRY! -------------------------
    Number of atoms:    23 
    Geometry Index:     9 
    Coordinates:
               0 N     -4.587104088556    0.928277502153   -0.027383985777
               1 C     -3.873464512721   -0.186278555107   -0.018113760629
               2 N     -2.540502289909   -0.286624656580    0.010947530323
               3 C     -1.910118430467    0.894898544089    0.018657227859
               4 N     -2.505561111262    2.103501304690    0.013342894327
               5 C     -3.835310130818    2.056134260743   -0.001331548317
               6 N     -0.562122744551    0.892083084236    0.018090869424
               7 N     -4.520439561219    3.218142488394    0.020290672970
               8 S     -4.690591845872   -1.739044625349   -0.052823789003
               9 C     -6.422407167033   -1.226694865687   -0.069291058182
              10 H     -7.003940205618   -2.146846834448   -0.085394255202
              11 H     -6.639693804757   -0.635058328429   -0.953746317102
              12 H     -6.660774883764   -0.652351051485    0.821061137801
              13 C      0.230784626179   -0.312681215664    0.137769463226
              14 H      1.257876348713   -0.081319242007   -0.135974010853
              15 H     -0.154372831455   -1.075079181993   -0.533772582955
              16 H      0.215573926916   -0.717386745159    1.152368644106
              17 C     -3.886229595468    4.513771604921   -0.079521630250
              18 H     -3.481485339060    4.699460847501   -1.077286755824
              19 H     -3.067992347034    4.581981186973    0.633095511595
              20 H     -4.622700449883    5.279968687455    0.151932809747
              21 H     -0.131211524700    1.793025119558    0.129134316652
              22 H     -5.513102037661    3.129990671194   -0.107461383934
------------------------ !GEOMETRY! -------------------------
    Number of atoms:    23 
    Geometry Index:     10 
    Coordinates:
               0 N     -4.587810723820    0.928720713170   -0.026378624384
               1 C     -3.874149290286   -0.186340145885   -0.018013882249
               2 N     -2.541211749570   -0.287539094335    0.012571183340
               3 C     -1.910257784302    0.894101427721    0.020867657129
               4 N     -2.504590509228    2.103409973113    0.012604256478
               5 C     -3.834814667293    2.055963456143   -0.003654059246
               6 N     -0.562264101264    0.890144788747    0.023230312186
               7 N     -4.519326391918    3.218454731147    0.014734865230
               8 S     -4.691814060268   -1.738260569849   -0.042000527509
               9 C     -6.423161387617   -1.226898064679   -0.070325836932
              10 H     -7.004484856403   -2.147274839558   -0.080430430455
              11 H     -6.637358693590   -0.643470215972   -0.961065869106
              12 H     -6.666018033371   -0.644464173890    0.813682564373
              13 C      0.232726094360   -0.313570766909    0.137278531016
              14 H      1.259114496872   -0.079395099246   -0.136729721906
              15 H     -0.151991649444   -1.073876150221   -0.537226900039
              16 H      0.219549505013   -0.722280830887    1.150185635362
              17 C     -3.886776651145    4.515249669523   -0.079079193636
              18 H     -3.476809755019    4.703612354326   -1.074085556316
              19 H     -3.072668367575    4.583708992604    0.638579430601
              20 H     -4.626002811710    5.279654108792    0.149552249568
              21 H     -0.131470860878    1.792614826988    0.122113088060
              22 H     -5.513297751542    3.129604909158   -0.101819171567
------------------------ !GEOMETRY! -------------------------
    Number of atoms:    23 
    Geometry Index:     11 
    Coordinates:
               0 N     -4.588088812378    0.929170676848   -0.025212533742
               1 C     -3.874640848383   -0.186372811691   -0.017076808494
               2 N     -2.541595164876   -0.288082716840    0.011806678405
               3 C     -1.910493014711    0.893456607863    0.020296422764
               4 N     -2.504108615053    2.102987208660    0.012903793583
               5 C     -3.834444978281    2.055710873065   -0.003456954160
               6 N     -0.562393778583    0.889191959930    0.023966935863
               7 N     -4.518528866959    3.218622665105    0.013663528958
               8 S     -4.692509898085   -1.737775757452   -0.041177428015
               9 C     -6.423848997428   -1.226906884581   -0.069697036256
              10 H     -7.004532812878   -2.147697240452   -0.080117513309
              11 H     -6.638613787605   -0.643359613791   -0.960293077463
              12 H     -6.667588947945   -0.644743327064    0.814311007938
              13 C      0.233788279626   -0.313858423602    0.136528985765
              14 H      1.260774856072   -0.076467405071   -0.132237589017
              15 H     -0.146799679976   -1.072319054875   -0.542593264138
              16 H      0.216593226574   -0.726081844960    1.147908749638
              17 C     -3.886656617975    4.515877696244   -0.079237167064
              18 H     -3.470129072630    4.701228582637   -1.072020156991
              19 H     -3.077519457494    4.587815308666    0.643902792695
              20 H     -4.628845414397    5.279549702216    0.141916615816
              21 H     -0.131824158328    1.792089827669    0.119950889476
              22 H     -5.512883438307    3.129833971478   -0.099446872251
------------------------ !GEOMETRY! -------------------------
    Number of atoms:    23 
    Geometry Index:     12 
    Coordinates:
               0 N     -4.588566344109    0.929955589426   -0.022181175815
               1 C     -3.875486090350   -0.186479642301   -0.014839255959
               2 N     -2.542201703391   -0.288658224370    0.010687990027
               3 C     -1.911222537636    0.892716536103    0.020682871454
               4 N     -2.503761993137    2.102364711710    0.015360463657
               5 C     -3.834184530528    2.055176549677   -0.001376505304
               6 N     -0.563033398093    0.887975875204    0.024887686429
               7 N     -4.517143416546    3.218939832384    0.011749867718
               8 S     -4.693551268593   -1.737089349873   -0.039357615327
               9 C     -6.424957979152   -1.227045336088   -0.066987738486
              10 H     -7.004099160260   -2.148851479787   -0.078140669791
              11 H     -6.641647252347   -0.642846079316   -0.956797876664
              12 H     -6.670166939917   -0.645909047127    0.817382296505
              13 C      0.235068282389   -0.314324920167    0.132311871443
              14 H      1.264614510010   -0.068075761216   -0.117473455239
              15 H     -0.131716022883   -1.065565470440   -0.562676706317
              16 H      0.202886923381   -0.739125727778    1.137991153452
              17 C     -3.885471675531    4.516605672725   -0.079361138569
              18 H     -3.443983650718    4.689129074934   -1.063451774223
              19 H     -3.095319743267    4.601207988536    0.663624460058
              20 H     -4.636443139643    5.279403359662    0.112548629646
              21 H     -0.132417100561    1.791299950435    0.115978999434
              22 H     -5.512085769119    3.131065897666   -0.095972378127
------------------------ !GEOMETRY! -------------------------
    Number of atoms:    23 
    Geometry Index:     13 
    Coordinates:
               0 N     -4.588830204585    0.930122941857   -0.021555094674
               1 C     -3.875672466955   -0.186553538974   -0.014219668573
               2 N     -2.542251257240   -0.288243629447    0.008865566025
               3 C     -1.911773807022    0.893260698976    0.019028012169
               4 N     -2.504268631393    2.102663367744    0.015217451953
               5 C     -3.834721329636    2.054965801312   -0.002264699484
               6 N     -0.563719508467    0.888140601623    0.025144080831
               7 N     -4.516713204805    3.219138276223    0.008488594061
               8 S     -4.693520107193   -1.737056517670   -0.036946198235
               9 C     -6.425030475643   -1.227596631363   -0.062097806011
              10 H     -7.003135273587   -2.150118079345   -0.072196007340
              11 H     -6.644204164108   -0.643739074339   -0.951560844663
              12 H     -6.670093187845   -0.646440778823    0.822332017611
              13 C      0.234392316250   -0.314698659548    0.127465958669
              14 H      1.267994025011   -0.060334344240   -0.095509140484
              15 H     -0.114278256341   -1.055460721939   -0.588133495688
              16 H      0.180880951924   -0.756258081283    1.124816982105
              17 C     -3.883652676580    4.516579381809   -0.078076398104
              18 H     -3.409915926337    4.674593632445   -1.049277737452
              19 H     -3.118721832103    4.615357561305    0.689608973246
              20 H     -4.643062593626    5.279218636199    0.077067612316
              21 H     -0.132331010183    1.791404311165    0.112123956938
              22 H     -5.512261379536    3.132924846312   -0.093732115216
------------------------ !GEOMETRY! -------------------------
    Number of atoms:    23 
    Geometry Index:     14 
    Coordinates:
               0 N     -4.589166703080    0.929763197818   -0.020498690677
               1 C     -3.875250093766   -0.186363185852   -0.011619772549
               2 N     -2.541769200116   -0.286482483362    0.009991474856
               3 C     -1.912372605014    0.895641208118    0.019484732520
               4 N     -2.505917607151    2.104411528546    0.015003646287
               5 C     -3.836418146972    2.055246217244   -0.003366435734
               6 N     -0.564801915264    0.889969722539    0.026221317446
               7 N     -4.517391118100    3.219433982340    0.001807274137
               8 S     -4.692142702614   -1.737561272229   -0.030608994591
               9 C     -6.423864471053   -1.228987081087   -0.054241578252
              10 H     -7.001110082839   -2.152108439406   -0.062486304339
              11 H     -6.644918682792   -0.646393739731   -0.944050464290
              12 H     -6.668675437254   -0.646949769047    0.829656446775
              13 C      0.231203541690   -0.315231411561    0.117955462936
              14 H      1.271086104357   -0.051391604849   -0.059662704617
              15 H     -0.088120284770   -1.035889509840   -0.631559075387
              16 H      0.142664539936   -0.786410098697    1.098787128849
              17 C     -3.880635055516    4.515720461569   -0.075850212153
              18 H     -3.350681347827    4.649570626212   -1.020786659834
              19 H     -3.162095216398    4.638262918589    0.732852651429
              20 H     -4.649739323181    5.278944204241    0.014232634809
              21 H     -0.130910033950    1.792616091128    0.104459703005
              22 H     -5.513864158326    3.136058437318   -0.091131580628
------------------------ !GEOMETRY! -------------------------
    Number of atoms:    23 
    Geometry Index:     15 
    Coordinates:
               0 N     -4.589151268074    0.929070890409   -0.022360511363
               1 C     -3.874280910980   -0.185927432337   -0.010640187508
               2 N     -2.540904439253   -0.284726836274    0.012061853919
               3 C     -1.912261559780    0.898082374659    0.018445395072
               4 N     -2.507227727640    2.106365282853    0.010815355198
               5 C     -3.837737886962    2.055969273102   -0.007851893822
               6 N     -0.565212945067    0.892125463056    0.027329111164
               7 N     -4.518748175426    3.219508014139   -0.005084986938
               8 S     -4.690168594293   -1.738302710666   -0.024886020839
               9 C     -6.422130266639   -1.230191109003   -0.048404462701
              10 H     -6.999763060561   -2.153068503827   -0.054023083288
              11 H     -6.643123005127   -0.649706989503   -0.939528988820
              12 H     -6.665634179858   -0.646089036100    0.834428924298
              13 C      0.227545811030   -0.315639166333    0.112557901261
              14 H      1.271797782257   -0.049246077532   -0.032773694737
              15 H     -0.071856381389   -1.021454821771   -0.659303497084
              16 H      0.114405980962   -0.807023259874    1.080557081795
              17 C     -3.879227913204    4.514818019816   -0.073369030784
              18 H     -3.313367378513    4.635767164260   -0.998584122297
              19 H     -3.192025677775    4.650425795979    0.760566607279
              20 H     -4.650924928397    5.279214714083   -0.024217940070
              21 H     -0.128818564149    1.794091491975    0.097077561546
              22 H     -5.516074711162    3.137807458888   -0.088221371281
------------------------ !GEOMETRY! -------------------------
    Number of atoms:    23 
    Geometry Index:     16 
    Coordinates:
               0 N     -4.589107691058    0.928743673944   -0.022994440609
               1 C     -3.873693123637   -0.185449009453   -0.008665227001
               2 N     -2.540400194334   -0.283896152610    0.016033428884
               3 C     -1.911976031730    0.899265664758    0.019990122125
               4 N     -2.507648364898    2.107445999216    0.008439291775
               5 C     -3.838108266900    2.056626182642   -0.009962206364
               6 N     -0.565184826443    0.893185096567    0.028916307129
               7 N     -4.519600377726    3.219568889761   -0.010148027662
               8 S     -4.688947687823   -1.738673251855   -0.020495858111
               9 C     -6.421141969735   -1.230820259948   -0.046446184260
              10 H     -6.999453872367   -2.153222092661   -0.051167326302
              11 H     -6.640170240433   -0.651652378503   -0.938849986324
              12 H     -6.664410328684   -0.645297284322    0.835461651717
              13 C      0.225630864199   -0.316038035840    0.109914142969
              14 H      1.271882673529   -0.050115285261   -0.021551113158
              15 H     -0.065930755722   -1.014551497880   -0.671738939788
              16 H      0.102369693952   -0.816910468979    1.071602775718
              17 C     -3.879324988223    4.514622010712   -0.072512454097
              18 H     -3.298382311481    4.631591344336   -0.988599608734
              19 H     -3.205748640692    4.654533034421    0.772006020849
              20 H     -4.650932089313    5.280082103884   -0.040044947985
              21 H     -0.127135124597    1.794809712747    0.091312491169
              22 H     -5.517476345884    3.138022004325   -0.085909911940
------------------------ !GEOMETRY! -------------------------
    Number of atoms:    23 
    Geometry Index:     17 
    Coordinates:
               0 N     -4.589079859468    0.928746208319   -0.023931852525
               1 C     -3.873593266303   -0.185205947228   -0.008161922546
               2 N     -2.540272891881   -0.283844101635    0.017422654005
               3 C     -1.911814984743    0.899324292326    0.019550550306
               4 N     -2.507513057254    2.107601588355    0.006176024742
               5 C     -3.837860455397    2.056883663567   -0.011982933030
               6 N     -0.565066236077    0.893235909438    0.029308889245
               7 N     -4.519668624136    3.219563090446   -0.012897839275
               8 S     -4.688610796676   -1.738737264676   -0.018601537145
               9 C     -6.420987762575   -1.230947663803   -0.045825063351
              10 H     -6.999639808821   -2.153099628294   -0.049991900079
              11 H     -6.638941739930   -0.652519414149   -0.938947555026
              12 H     -6.664028043981   -0.644592104067    0.835576823628
              13 C      0.225264338617   -0.316295682432    0.109870100162
              14 H      1.272183702960   -0.050720593895   -0.016957081846
              15 H     -0.063568346955   -1.012941977434   -0.674555689526
              16 H      0.098570783601   -0.819618206786    1.069779172699
              17 C     -3.879784253389    4.514873054482   -0.072026987051
              18 H     -3.296896847717    4.633088946801   -0.986676701213
              19 H     -3.208043118030    4.654009073468    0.774158200258
              20 H     -4.651210642842    5.280566527186   -0.040654746620
              21 H     -0.126512496578    1.794813414667    0.088486107813
              22 H     -5.517815592427    3.137686815345   -0.084526713624
------------------------ !GEOMETRY! -------------------------
    Number of atoms:    23 
    Geometry Index:     18 
    Coordinates:
               0 N     -4.589103625590    0.928893655799   -0.024512151449
               1 C     -3.873700733279   -0.184954028854   -0.007081202466
               2 N     -2.540256262666   -0.283959512070    0.019190690709
               3 C     -1.911735140236    0.899090381625    0.019401777135
               4 N     -2.507223058270    2.107559021548    0.003982858096
               5 C     -3.837388813772    2.057092665879   -0.013827709204
               6 N     -0.564976996180    0.892965948209    0.029432391109
               7 N     -4.519449998638    3.219581782825   -0.016526499711
               8 S     -4.688445932660   -1.738706923562   -0.016063184835
               9 C     -6.421066385197   -1.231010638616   -0.045200016291
              10 H     -6.999923444432   -2.152992905022   -0.048869957668
              11 H     -6.637709792623   -0.653453581121   -0.939186271690
              12 H     -6.664217236493   -0.643702829123    0.835524753037
              13 C      0.225225512247   -0.316663858778    0.109670106955
              14 H      1.272779868136   -0.050667164554   -0.010739017565
              15 H     -0.059302979128   -1.011054360742   -0.678450727272
              16 H      0.093769752377   -0.823052849341    1.067270234040
              17 C     -3.880308250217    4.515362545067   -0.071633934699
              18 H     -3.295742871004    4.635508236585   -0.984940378296
              19 H     -3.210281445336    4.653408308959    0.776173025189
              20 H     -4.651929254475    5.280854389345   -0.040751177310
              21 H     -0.125998905770    1.794566284860    0.084712202599
              22 H     -5.517904006790    3.137205431081   -0.082985810413
