# Supplementary material for: Alkyl Thiocyanurates as Thioester Mimetics. Transthioesterification and Ligation Reactions with High Potential in Dynamic Covalent Chemistry
Source: J Org Chem. 2023 Jun 17;88(13):8192–202. doi: 10.1021/acs.joc.3c00200 (PMC10337033; doi:10.1021/acs.joc.3c00200)
Supplement: Supplementary file 2 — jo3c00200_si_002.zip [file jo3c00200_si_002.zip › Attached DFT results/MMT(Me)(methylamine)2/nmtmemethylamine2_trj.xyz]

23
Coordinates from ORCA-job nmtme3 E -906.912100144197
  N      -4.549600      0.929260      0.038090
  C      -3.846000     -0.189490     -0.092430
  N      -2.523580     -0.258620     -0.174850
  C      -1.893260      0.900070     -0.084630
  N      -2.502120      2.062760      0.100190
  C      -3.827840      2.033070      0.139770
  N      -0.511720      0.959710     -0.193100
  N      -4.552530      3.206870      0.293270
  S      -4.703750     -1.749940     -0.144800
  C      -6.420910     -1.189370     -0.053500
  H      -7.078490     -2.063100     -0.050590
  H      -6.672030     -0.575270     -0.922700
  H      -6.603340     -0.623730      0.864660
  C       0.202620     -0.257960      0.110540
  H       1.278860     -0.059820      0.083910
  H      -0.002730     -1.035070     -0.634360
  H      -0.042430     -0.637000      1.108730
  C      -3.872840      4.426310     -0.078440
  H      -3.464690      4.377500     -1.094230
  H      -3.066510      4.657570      0.626700
  H      -4.582280      5.259220     -0.045390
  H      -0.201620      1.798840      0.282360
  H      -5.468100      3.060060     -0.114610
23
Coordinates from ORCA-job nmtme3 E -906.917724551300
  N      -4.567391      0.926184      0.000299
  C      -3.858579     -0.191505     -0.102713
  N      -2.531880     -0.271402     -0.154218
  C      -1.903077      0.897959     -0.065135
  N      -2.505829      2.083774      0.073807
  C      -3.832762      2.044146      0.087037
  N      -0.530688      0.928613     -0.167147
  N      -4.537015      3.216865      0.254358
  S      -4.696062     -1.743676     -0.182203
  C      -6.412590     -1.204937     -0.048361
  H      -7.038451     -2.096391     -0.063785
  H      -6.682720     -0.570055     -0.888198
  H      -6.582261     -0.671751      0.883132
  C       0.210902     -0.284903      0.135948
  H       1.277633     -0.078159      0.052468
  H      -0.031596     -1.065778     -0.578806
  H       0.010547     -0.656830      1.144248
  C      -3.880163      4.469478     -0.082345
  H      -3.495370      4.479773     -1.105538
  H      -3.058137      4.661566      0.601436
  H      -4.596145      5.284303      0.022525
  H      -0.189389      1.783372      0.249127
  H      -5.473867      3.091222     -0.101347
23
Coordinates from ORCA-job nmtme3 E -906.920405246593
  N      -4.581865      0.930327      0.044388
  C      -3.869767     -0.184706     -0.043640
  N      -2.537327     -0.278821     -0.093026
  C      -1.909547      0.901736     -0.051743
  N      -2.501149      2.107578      0.058125
  C      -3.829042      2.055085      0.104830
  N      -0.552580      0.902574     -0.152713
  N      -4.512185      3.224853      0.247831
  S      -4.685097     -1.730466     -0.106874
  C      -6.412329     -1.217354     -0.089262
  H      -6.995782     -2.135183     -0.105519
  H      -6.645700     -0.618049     -0.962132
  H      -6.636851     -0.653665      0.809093
  C       0.213829     -0.302225      0.142023
  H       1.266589     -0.088205     -0.021433
  H      -0.087772     -1.095315     -0.530870
  H       0.072979     -0.652948      1.166293
  C      -3.883773      4.494184     -0.094685
  H      -3.542493      4.530504     -1.131085
  H      -3.028029      4.661683      0.548359
  H      -4.604414      5.289823      0.073418
  H      -0.164017      1.774582      0.173366
  H      -5.478567      3.115879     -0.020157
23
Coordinates from ORCA-job nmtme3 E -906.921032965995
  N      -4.588509      0.942359     -0.068560
  C      -3.875661     -0.172579     -0.139204
  N      -2.539552     -0.276843     -0.125728
  C      -1.909493      0.902452     -0.048433
  N      -2.499505      2.113568      0.035255
  C      -3.829948      2.063892      0.028630
  N      -0.555807      0.895540     -0.095945
  N      -4.512181      3.227259      0.167470
  S      -4.685429     -1.714910     -0.252065
  C      -6.410598     -1.236814     -0.032379
  H      -6.974064     -2.166568     -0.081878
  H      -6.728859     -0.564060     -0.822824
  H      -6.556753     -0.759467      0.931432
  C       0.210664     -0.312530      0.172863
  H       1.261602     -0.090109      0.007779
  H      -0.101668     -1.093976     -0.512572
  H       0.068555     -0.680554      1.191161
  C      -3.880914      4.512948     -0.088071
  H      -3.517794      4.603847     -1.114081
  H      -3.033801      4.638789      0.579438
  H      -4.610380      5.293076      0.112659
  H      -0.151893      1.767376      0.209453
  H      -5.482902      3.139176     -0.089812
23
Coordinates from ORCA-job nmtme3 E -906.921752731746
  N      -4.588251      0.939497      0.012783
  C      -3.877383     -0.177735     -0.019897
  N      -2.539392     -0.285927     -0.026667
  C      -1.906219      0.894506     -0.012694
  N      -2.495027      2.108535      0.024399
  C      -3.826484      2.062628      0.044979
  N      -0.557018      0.886614     -0.087854
  N      -4.507226      3.225618      0.160662
  S      -4.688942     -1.724054     -0.082446
  C      -6.427070     -1.230897     -0.093343
  H      -6.984319     -2.166115     -0.116802
  H      -6.654900     -0.633152     -0.972374
  H      -6.670449     -0.666118      0.803152
  C       0.228604     -0.311689      0.148393
  H       1.264969     -0.086216     -0.092021
  H      -0.131194     -1.110217     -0.496915
  H       0.153311     -0.656233      1.182605
  C      -3.887947      4.514439     -0.088921
  H      -3.556255      4.617800     -1.125148
  H      -3.017255      4.629804      0.553718
  H      -4.615881      5.287481      0.145835
  H      -0.127423      1.771419      0.128343
  H      -5.493139      3.141881     -0.025199
23
Coordinates from ORCA-job nmtme3 E -906.922229481796
  N      -4.586546      0.936024      0.003842
  C      -3.875830     -0.180704     -0.025078
  N      -2.539355     -0.286523     -0.020465
  C      -1.907180      0.893159     -0.013647
  N      -2.498919      2.103690      0.022207
  C      -3.829117      2.059532      0.044799
  N      -0.556326      0.890246     -0.060019
  N      -4.514174      3.223564      0.124880
  S      -4.690589     -1.730966     -0.069659
  C      -6.427618     -1.228892     -0.086094
  H      -6.993175     -2.159006     -0.100643
  H      -6.651407     -0.638930     -0.970887
  H      -6.668883     -0.654589      0.804452
  C       0.230773     -0.311086      0.142973
  H       1.265843     -0.082301     -0.100166
  H      -0.131569     -1.099057     -0.512819
  H       0.165979     -0.673757      1.171921
  C      -3.887292      4.513842     -0.084818
  H      -3.532341      4.634270     -1.111618
  H      -3.032270      4.619119      0.579364
  H      -4.617927      5.286488      0.143008
  H      -0.126631      1.778212      0.136883
  H      -5.500338      3.139534     -0.053825
23
Coordinates from ORCA-job nmtme3 E -906.922498590590
  N      -4.585441      0.931096     -0.016277
  C      -3.873509     -0.184247     -0.025578
  N      -2.539213     -0.286093     -0.005869
  C      -1.909209      0.893735      0.001918
  N      -2.504302      2.101376      0.018208
  C      -3.833143      2.056624      0.021523
  N      -0.559420      0.894146     -0.023227
  N      -4.519785      3.219197      0.074033
  S      -4.689967     -1.737362     -0.067243
  C      -6.424524     -1.226190     -0.075052
  H      -7.000194     -2.149983     -0.087996
  H      -6.647994     -0.634684     -0.958175
  H      -6.658833     -0.651987      0.816707
  C       0.229408     -0.310133      0.138518
  H       1.261332     -0.080525     -0.116927
  H      -0.142189     -1.085754     -0.525534
  H       0.186146     -0.693041      1.161197
  C      -3.885575      4.511373     -0.080018
  H      -3.505084      4.662220     -1.093507
  H      -3.048896      4.598021      0.608678
  H      -4.617668      5.282430      0.148171
  H      -0.129563      1.787180      0.143690
  H      -5.507269      3.134473     -0.092652
23
Coordinates from ORCA-job nmtme3 E -906.922602045970
  N      -4.585972      0.928680     -0.027420
  C      -3.872815     -0.185766     -0.026273
  N      -2.539595     -0.285948      0.003614
  C      -1.909871      0.894892      0.011432
  N      -2.505953      2.102575      0.012650
  C      -3.834976      2.056135      0.003553
  N      -0.561398      0.894031      0.002437
  N      -4.520950      3.217821      0.039682
  S      -4.689748     -1.739434     -0.054464
  C      -6.422496     -1.226145     -0.070401
  H      -7.002760     -2.147173     -0.078838
  H      -6.641742     -0.640360     -0.958189
  H      -6.658291     -0.645770      0.816687
  C       0.229060     -0.311239      0.138163
  H       1.258247     -0.081705     -0.128744
  H      -0.151341     -1.078817     -0.529939
  H       0.203126     -0.707188      1.156225
  C      -3.885580      4.511971     -0.077415
  H      -3.491564      4.687293     -1.081549
  H      -3.059083      4.584427      0.624894
  H      -4.619060      5.280198      0.156317
  H      -0.130691      1.791733      0.137582
  H      -5.511439      3.131659     -0.105414
23
Coordinates from ORCA-job nmtme3 E -906.922637206094
  N      -4.587104      0.928278     -0.027384
  C      -3.873465     -0.186279     -0.018114
  N      -2.540502     -0.286625      0.010948
  C      -1.910118      0.894899      0.018657
  N      -2.505561      2.103501      0.013343
  C      -3.835310      2.056134     -0.001332
  N      -0.562123      0.892083      0.018091
  N      -4.520440      3.218142      0.020291
  S      -4.690592     -1.739045     -0.052824
  C      -6.422407     -1.226695     -0.069291
  H      -7.003940     -2.146847     -0.085394
  H      -6.639694     -0.635058     -0.953746
  H      -6.660775     -0.652351      0.821061
  C       0.230785     -0.312681      0.137769
  H       1.257876     -0.081319     -0.135974
  H      -0.154373     -1.075079     -0.533773
  H       0.215574     -0.717387      1.152369
  C      -3.886230      4.513772     -0.079522
  H      -3.481485      4.699461     -1.077287
  H      -3.067992      4.581981      0.633096
  H      -4.622700      5.279969      0.151933
  H      -0.131212      1.793025      0.129134
  H      -5.513102      3.129991     -0.107461
23
Coordinates from ORCA-job nmtme3 E -906.922650283687
  N      -4.587811      0.928721     -0.026379
  C      -3.874149     -0.186340     -0.018014
  N      -2.541212     -0.287539      0.012571
  C      -1.910258      0.894101      0.020868
  N      -2.504591      2.103410      0.012604
  C      -3.834815      2.055963     -0.003654
  N      -0.562264      0.890145      0.023230
  N      -4.519326      3.218455      0.014735
  S      -4.691814     -1.738261     -0.042001
  C      -6.423161     -1.226898     -0.070326
  H      -7.004485     -2.147275     -0.080430
  H      -6.637359     -0.643470     -0.961066
  H      -6.666018     -0.644464      0.813683
  C       0.232726     -0.313571      0.137279
  H       1.259114     -0.079395     -0.136730
  H      -0.151992     -1.073876     -0.537227
  H       0.219550     -0.722281      1.150186
  C      -3.886777      4.515250     -0.079079
  H      -3.476810      4.703612     -1.074086
  H      -3.072668      4.583709      0.638579
  H      -4.626003      5.279654      0.149552
  H      -0.131471      1.792615      0.122113
  H      -5.513298      3.129605     -0.101819
23
Coordinates from ORCA-job nmtme3 E -906.922658385138
  N      -4.588089      0.929171     -0.025213
  C      -3.874641     -0.186373     -0.017077
  N      -2.541595     -0.288083      0.011807
  C      -1.910493      0.893457      0.020296
  N      -2.504109      2.102987      0.012904
  C      -3.834445      2.055711     -0.003457
  N      -0.562394      0.889192      0.023967
  N      -4.518529      3.218623      0.013664
  S      -4.692510     -1.737776     -0.041177
  C      -6.423849     -1.226907     -0.069697
  H      -7.004533     -2.147697     -0.080118
  H      -6.638614     -0.643360     -0.960293
  H      -6.667589     -0.644743      0.814311
  C       0.233788     -0.313858      0.136529
  H       1.260775     -0.076467     -0.132238
  H      -0.146800     -1.072319     -0.542593
  H       0.216593     -0.726082      1.147909
  C      -3.886657      4.515878     -0.079237
  H      -3.470129      4.701229     -1.072020
  H      -3.077519      4.587815      0.643903
  H      -4.628845      5.279550      0.141917
  H      -0.131824      1.792090      0.119951
  H      -5.512883      3.129834     -0.099447
23
Coordinates from ORCA-job nmtme3 E -906.922675486984
  N      -4.588566      0.929956     -0.022181
  C      -3.875486     -0.186480     -0.014839
  N      -2.542202     -0.288658      0.010688
  C      -1.911223      0.892717      0.020683
  N      -2.503762      2.102365      0.015360
  C      -3.834185      2.055177     -0.001377
  N      -0.563033      0.887976      0.024888
  N      -4.517143      3.218940      0.011750
  S      -4.693551     -1.737089     -0.039358
  C      -6.424958     -1.227045     -0.066988
  H      -7.004099     -2.148851     -0.078141
  H      -6.641647     -0.642846     -0.956798
  H      -6.670167     -0.645909      0.817382
  C       0.235068     -0.314325      0.132312
  H       1.264615     -0.068076     -0.117473
  H      -0.131716     -1.065565     -0.562677
  H       0.202887     -0.739126      1.137991
  C      -3.885472      4.516606     -0.079361
  H      -3.443984      4.689129     -1.063452
  H      -3.095320      4.601208      0.663624
  H      -4.636443      5.279403      0.112549
  H      -0.132417      1.791300      0.115979
  H      -5.512086      3.131066     -0.095972
23
Coordinates from ORCA-job nmtme3 E -906.922692078864
  N      -4.588830      0.930123     -0.021555
  C      -3.875672     -0.186554     -0.014220
  N      -2.542251     -0.288244      0.008866
  C      -1.911774      0.893261      0.019028
  N      -2.504269      2.102663      0.015217
  C      -3.834721      2.054966     -0.002265
  N      -0.563720      0.888141      0.025144
  N      -4.516713      3.219138      0.008489
  S      -4.693520     -1.737057     -0.036946
  C      -6.425030     -1.227597     -0.062098
  H      -7.003135     -2.150118     -0.072196
  H      -6.644204     -0.643739     -0.951561
  H      -6.670093     -0.646441      0.822332
  C       0.234392     -0.314699      0.127466
  H       1.267994     -0.060334     -0.095509
  H      -0.114278     -1.055461     -0.588133
  H       0.180881     -0.756258      1.124817
  C      -3.883653      4.516579     -0.078076
  H      -3.409916      4.674594     -1.049278
  H      -3.118722      4.615358      0.689609
  H      -4.643063      5.279219      0.077068
  H      -0.132331      1.791404      0.112124
  H      -5.512261      3.132925     -0.093732
23
Coordinates from ORCA-job nmtme3 E -906.922717960164
  N      -4.589167      0.929763     -0.020499
  C      -3.875250     -0.186363     -0.011620
  N      -2.541769     -0.286482      0.009991
  C      -1.912373      0.895641      0.019485
  N      -2.505918      2.104412      0.015004
  C      -3.836418      2.055246     -0.003366
  N      -0.564802      0.889970      0.026221
  N      -4.517391      3.219434      0.001807
  S      -4.692143     -1.737561     -0.030609
  C      -6.423864     -1.228987     -0.054242
  H      -7.001110     -2.152108     -0.062486
  H      -6.644919     -0.646394     -0.944050
  H      -6.668675     -0.646950      0.829656
  C       0.231204     -0.315231      0.117955
  H       1.271086     -0.051392     -0.059663
  H      -0.088120     -1.035890     -0.631559
  H       0.142665     -0.786410      1.098787
  C      -3.880635      4.515720     -0.075850
  H      -3.350681      4.649571     -1.020787
  H      -3.162095      4.638263      0.732853
  H      -4.649739      5.278944      0.014233
  H      -0.130910      1.792616      0.104460
  H      -5.513864      3.136058     -0.091132
23
Coordinates from ORCA-job nmtme3 E -906.922733653741
  N      -4.589151      0.929071     -0.022361
  C      -3.874281     -0.185927     -0.010640
  N      -2.540904     -0.284727      0.012062
  C      -1.912262      0.898082      0.018445
  N      -2.507228      2.106365      0.010815
  C      -3.837738      2.055969     -0.007852
  N      -0.565213      0.892125      0.027329
  N      -4.518748      3.219508     -0.005085
  S      -4.690169     -1.738303     -0.024886
  C      -6.422130     -1.230191     -0.048404
  H      -6.999763     -2.153069     -0.054023
  H      -6.643123     -0.649707     -0.939529
  H      -6.665634     -0.646089      0.834429
  C       0.227546     -0.315639      0.112558
  H       1.271798     -0.049246     -0.032774
  H      -0.071856     -1.021455     -0.659303
  H       0.114406     -0.807023      1.080557
  C      -3.879228      4.514818     -0.073369
  H      -3.313367      4.635767     -0.998584
  H      -3.192026      4.650426      0.760567
  H      -4.650925      5.279215     -0.024218
  H      -0.128819      1.794091      0.097078
  H      -5.516075      3.137807     -0.088221
23
Coordinates from ORCA-job nmtme3 E -906.922739076545
  N      -4.589108      0.928744     -0.022994
  C      -3.873693     -0.185449     -0.008665
  N      -2.540400     -0.283896      0.016033
  C      -1.911976      0.899266      0.019990
  N      -2.507648      2.107446      0.008439
  C      -3.838108      2.056626     -0.009962
  N      -0.565185      0.893185      0.028916
  N      -4.519600      3.219569     -0.010148
  S      -4.688948     -1.738673     -0.020496
  C      -6.421142     -1.230820     -0.046446
  H      -6.999454     -2.153222     -0.051167
  H      -6.640170     -0.651652     -0.938850
  H      -6.664410     -0.645297      0.835462
  C       0.225631     -0.316038      0.109914
  H       1.271883     -0.050115     -0.021551
  H      -0.065931     -1.014551     -0.671739
  H       0.102370     -0.816910      1.071603
  C      -3.879325      4.514622     -0.072512
  H      -3.298382      4.631591     -0.988600
  H      -3.205749      4.654533      0.772006
  H      -4.650932      5.280082     -0.040045
  H      -0.127135      1.794810      0.091312
  H      -5.517476      3.138022     -0.085910
23
Coordinates from ORCA-job nmtme3 E -906.922740487460
  N      -4.589080      0.928746     -0.023932
  C      -3.873593     -0.185206     -0.008162
  N      -2.540273     -0.283844      0.017423
  C      -1.911815      0.899324      0.019551
  N      -2.507513      2.107602      0.006176
  C      -3.837860      2.056884     -0.011983
  N      -0.565066      0.893236      0.029309
  N      -4.519669      3.219563     -0.012898
  S      -4.688611     -1.738737     -0.018602
  C      -6.420988     -1.230948     -0.045825
  H      -6.999640     -2.153100     -0.049992
  H      -6.638942     -0.652519     -0.938948
  H      -6.664028     -0.644592      0.835577
  C       0.225264     -0.316296      0.109870
  H       1.272184     -0.050721     -0.016957
  H      -0.063568     -1.012942     -0.674556
  H       0.098571     -0.819618      1.069779
  C      -3.879784      4.514873     -0.072027
  H      -3.296897      4.633089     -0.986677
  H      -3.208043      4.654009      0.774158
  H      -4.651211      5.280567     -0.040655
  H      -0.126512      1.794813      0.088486
  H      -5.517816      3.137687     -0.084527
23
Coordinates from ORCA-job nmtme3 E -906.922741946458
  N      -4.589104      0.928894     -0.024512
  C      -3.873701     -0.184954     -0.007081
  N      -2.540256     -0.283960      0.019191
  C      -1.911735      0.899090      0.019402
  N      -2.507223      2.107559      0.003983
  C      -3.837389      2.057093     -0.013828
  N      -0.564977      0.892966      0.029432
  N      -4.519450      3.219582     -0.016526
  S      -4.688446     -1.738707     -0.016063
  C      -6.421066     -1.231011     -0.045200
  H      -6.999923     -2.152993     -0.048870
  H      -6.637710     -0.653454     -0.939186
  H      -6.664217     -0.643703      0.835525
  C       0.225226     -0.316664      0.109670
  H       1.272780     -0.050667     -0.010739
  H      -0.059303     -1.011054     -0.678451
  H       0.093770     -0.823053      1.067270
  C      -3.880308      4.515363     -0.071634
  H      -3.295743      4.635508     -0.984940
  H      -3.210281      4.653408      0.776173
  H      -4.651929      5.280854     -0.040751
  H      -0.125999      1.794566      0.084712
  H      -5.517904      3.137205     -0.082986
