# Supplementary material for: Alkyl Thiocyanurates as Thioester Mimetics. Transthioesterification and Ligation Reactions with High Potential in Dynamic Covalent Chemistry
Source: J Org Chem. 2023 Jun 17;88(13):8192–202. doi: 10.1021/acs.joc.3c00200 (PMC10337033; doi:10.1021/acs.joc.3c00200)
Supplement: Supplementary file 2 — jo3c00200_si_002.zip [file jo3c00200_si_002.zip › Attached DFT results/TMT(Me)3/tmtme3+1.xyz]

21
XYZ file generated by orca_plot on BaseName=tmtme3-1
  N      -4.665462      0.855490     -0.025172
  C      -3.887698     -0.219743      0.007298
  N      -2.543005     -0.219543      0.034132
  C      -2.000499      0.992010      0.025662
  N      -2.672819      2.156506     -0.006843
  C      -3.993114      2.020192     -0.030712
  S      -0.265175      1.173057      0.058574
  S      -5.018488      3.431421     -0.073630
  S      -4.598403     -1.813312      0.018142
  C      -6.358469     -1.410186     -0.023287
  H      -6.878866     -2.366086     -0.018437
  H      -6.603413     -0.856601     -0.924856
  H      -6.638715     -0.828414      0.849810
  C       0.265154     -0.553233      0.096658
  H       1.352938     -0.525714      0.119997
  H      -0.075694     -1.078401     -0.790657
  H      -0.114585     -1.051082      0.983916
  C      -3.790653      4.756166     -0.074640
  H      -3.152069      4.685924     -0.950187
  H      -3.183049      4.715892      0.824516
  H      -4.359726      5.683537     -0.100284
