# Supplementary material for: Alkyl Thiocyanurates as Thioester Mimetics. Transthioesterification and Ligation Reactions with High Potential in Dynamic Covalent Chemistry
Source: J Org Chem. 2023 Jun 17;88(13):8192–202. doi: 10.1021/acs.joc.3c00200 (PMC10337033; doi:10.1021/acs.joc.3c00200)
Supplement: Supplementary file 2 — jo3c00200_si_002.zip [file jo3c00200_si_002.zip › Attached DFT results/TMT(Me)3/tmtme3+1_property.txt]

-------------------------------------------------------------
----------------------- !PROPERTIES! ------------------------
-------------------------------------------------------------
# -----------------------------------------------------------
$ SCF_Energy
   description: The SCF energy
   geom. index: 1
   prop. index: 1
        SCF Energy:    -1591.6653486746
# -----------------------------------------------------------
$ DFT_Energy
   description: The DFT energy
   geom. index: 1
   prop. index: 1
   Number of Alpha Electrons        57.9999884872 
   Number of Alpha Electrons        56.9999886064 
   Total nuber of  Electrons       114.9999770936 
   Exchange energy                 -60.9865587354 
   Correlation energy               -3.1081535110 
   Correlantion energy NL            0.0000000000 
   Exchange-Correlation energy     -64.0947122465 
   Embedding correction              0.0000000000 
# -----------------------------------------------------------
$ MP2_Energies
   description: The MP2 energies
   geom. index: 1
   prop. index: 1
        Reference Energy:      -1591.6653486746
        Correlation Energy:       -0.6901689959
        Total MP2 Energy:      -1592.3555176704
# -----------------------------------------------------------
$ VdW_Correction
   description: The Van der Waals Correction
   geom. index: 1
   prop. index: 1
        Van der Waals Correction:       -0.0218949390
# -----------------------------------------------------------
$ Calculation_Info
   description: Details of the calculation
   geom. index: 1
   prop. index: 1
     Multiplicity:                          2
     Charge:                                -1
     number of atoms:                       21
     number of electrons:                   0
     number of frozen core electrons:       1
     number of correlated electrons:        0
     number of basis functions:             444
     number of aux C basis functions:       1158
     number of aux J basis functions:       693
     number of aux JK basis functions:      0
     number of aux CABS basis functions:    0
     Total Energy                           -1592.377413
# -----------------------------------------------------------
$ SCF_Electric_Properties
   description: The SCF Calculated Electric Properties
   geom. index: 1
   prop. index: 1
       Filename                          : tmtme3-1.scfp 
       Do Dipole Moment Calculation      : true 
       Do Quadrupole Moment Calculation  : false 
       Do Polarizability Calculation     : false 
** Dipole moment part of electric properties **
        Magnitude of dipole moment (Debye) :        1.1423962101
        Electronic Contribution:
                  0    
      0       0.448322
      1      -0.083120
      2       0.019987
        Nuclear Contribution:
                  0    
      0      -0.006168
      1       0.003001
      2      -0.010997
        Total Dipole moment:
                  0    
      0       0.442154
      1      -0.080120
      2       0.008989
# -------------------------------------------------------------
----------------------- !GEOMETRIES! ------------------------
# -------------------------------------------------------------
------------------------ !GEOMETRY! -------------------------
    Number of atoms:    21 
    Geometry Index:     1 
    Coordinates:
               0 N     -4.665462000000    0.855490000000   -0.025172000000
               1 C     -3.887698000000   -0.219743000000    0.007298000000
               2 N     -2.543005000000   -0.219543000000    0.034132000000
               3 C     -2.000499000000    0.992010000000    0.025662000000
               4 N     -2.672819000000    2.156506000000   -0.006843000000
               5 C     -3.993114000000    2.020192000000   -0.030712000000
               6 S     -0.265175000000    1.173057000000    0.058574000000
               7 S     -5.018488000000    3.431421000000   -0.073630000000
               8 S     -4.598403000000   -1.813312000000    0.018142000000
               9 C     -6.358469000000   -1.410186000000   -0.023287000000
              10 H     -6.878866000000   -2.366086000000   -0.018437000000
              11 H     -6.603413000000   -0.856601000000   -0.924856000000
              12 H     -6.638715000000   -0.828414000000    0.849810000000
              13 C      0.265154000000   -0.553233000000    0.096658000000
              14 H      1.352938000000   -0.525714000000    0.119997000000
              15 H     -0.075694000000   -1.078401000000   -0.790657000000
              16 H     -0.114585000000   -1.051082000000    0.983916000000
              17 C     -3.790653000000    4.756166000000   -0.074640000000
              18 H     -3.152069000000    4.685924000000   -0.950187000000
              19 H     -3.183049000000    4.715892000000    0.824516000000
              20 H     -4.359726000000    5.683537000000   -0.100284000000
