# Supplementary material for: Alkyl Thiocyanurates as Thioester Mimetics. Transthioesterification and Ligation Reactions with High Potential in Dynamic Covalent Chemistry
Source: J Org Chem. 2023 Jun 17;88(13):8192–202. doi: 10.1021/acs.joc.3c00200 (PMC10337033; doi:10.1021/acs.joc.3c00200)
Supplement: Supplementary file 2 — jo3c00200_si_002.zip [file jo3c00200_si_002.zip › Attached DFT results/TMT(Me)3/tmtme3_property.txt]

-------------------------------------------------------------
----------------------- !PROPERTIES! ------------------------
-------------------------------------------------------------
# -----------------------------------------------------------
$ SCF_Energy
   description: The SCF energy
   geom. index: 1
   prop. index: 1
        SCF Energy:    -1591.6837299307
# -----------------------------------------------------------
$ DFT_Energy
   description: The DFT energy
   geom. index: 1
   prop. index: 1
   Number of Alpha Electrons        57.0000207624 
   Number of Alpha Electrons        57.0000207624 
   Total nuber of  Electrons       114.0000415247 
   Exchange energy                 -60.8374848897 
   Correlation energy               -3.0858101785 
   Correlantion energy NL            0.0000000000 
   Exchange-Correlation energy     -63.9232950682 
   Embedding correction              0.0000000000 
# -----------------------------------------------------------
$ MP2_Energies
   description: The MP2 energies
   geom. index: 1
   prop. index: 1
        Reference Energy:      -1591.6837299307
        Correlation Energy:       -0.6835900705
        Total MP2 Energy:      -1592.3673200012
# -----------------------------------------------------------
$ VdW_Correction
   description: The Van der Waals Correction
   geom. index: 1
   prop. index: 1
        Van der Waals Correction:       -0.0217109218
# -----------------------------------------------------------
$ SCF_Energy
   description: The SCF energy
   geom. index: 2
   prop. index: 1
        SCF Energy:    -1591.6864177100
# -----------------------------------------------------------
$ DFT_Energy
   description: The DFT energy
   geom. index: 2
   prop. index: 1
   Number of Alpha Electrons        57.0000227755 
   Number of Alpha Electrons        57.0000227755 
   Total nuber of  Electrons       114.0000455510 
   Exchange energy                 -60.8497583104 
   Correlation energy               -3.0872541998 
   Correlantion energy NL            0.0000000000 
   Exchange-Correlation energy     -63.9370125101 
   Embedding correction              0.0000000000 
# -----------------------------------------------------------
$ MP2_Energies
   description: The MP2 energies
   geom. index: 2
   prop. index: 1
        Reference Energy:      -1591.6864177100
        Correlation Energy:       -0.6838764728
        Total MP2 Energy:      -1592.3702941828
# -----------------------------------------------------------
$ VdW_Correction
   description: The Van der Waals Correction
   geom. index: 2
   prop. index: 1
        Van der Waals Correction:       -0.0218135184
# -----------------------------------------------------------
$ SCF_Energy
   description: The SCF energy
   geom. index: 3
   prop. index: 1
        SCF Energy:    -1591.6870594735
# -----------------------------------------------------------
$ DFT_Energy
   description: The DFT energy
   geom. index: 3
   prop. index: 1
   Number of Alpha Electrons        57.0000173580 
   Number of Alpha Electrons        57.0000173580 
   Total nuber of  Electrons       114.0000347160 
   Exchange energy                 -60.8559730541 
   Correlation energy               -3.0881448314 
   Correlantion energy NL            0.0000000000 
   Exchange-Correlation energy     -63.9441178856 
   Embedding correction              0.0000000000 
# -----------------------------------------------------------
$ MP2_Energies
   description: The MP2 energies
   geom. index: 3
   prop. index: 1
        Reference Energy:      -1591.6870594735
        Correlation Energy:       -0.6843643743
        Total MP2 Energy:      -1592.3714238478
# -----------------------------------------------------------
$ VdW_Correction
   description: The Van der Waals Correction
   geom. index: 3
   prop. index: 1
        Van der Waals Correction:       -0.0218726643
# -----------------------------------------------------------
$ SCF_Energy
   description: The SCF energy
   geom. index: 4
   prop. index: 1
        SCF Energy:    -1591.6869566747
# -----------------------------------------------------------
$ DFT_Energy
   description: The DFT energy
   geom. index: 4
   prop. index: 1
   Number of Alpha Electrons        57.0000125150 
   Number of Alpha Electrons        57.0000125150 
   Total nuber of  Electrons       114.0000250301 
   Exchange energy                 -60.8537143852 
   Correlation energy               -3.0878759588 
   Correlantion energy NL            0.0000000000 
   Exchange-Correlation energy     -63.9415903440 
   Embedding correction              0.0000000000 
# -----------------------------------------------------------
$ MP2_Energies
   description: The MP2 energies
   geom. index: 4
   prop. index: 1
        Reference Energy:      -1591.6869566747
        Correlation Energy:       -0.6844284312
        Total MP2 Energy:      -1592.3713851059
# -----------------------------------------------------------
$ VdW_Correction
   description: The Van der Waals Correction
   geom. index: 4
   prop. index: 1
        Van der Waals Correction:       -0.0218612009
# -----------------------------------------------------------
$ SCF_Energy
   description: The SCF energy
   geom. index: 5
   prop. index: 1
        SCF Energy:    -1591.6875328813
# -----------------------------------------------------------
$ DFT_Energy
   description: The DFT energy
   geom. index: 5
   prop. index: 1
   Number of Alpha Electrons        57.0000119883 
   Number of Alpha Electrons        57.0000119883 
   Total nuber of  Electrons       114.0000239766 
   Exchange energy                 -60.8518227364 
   Correlation energy               -3.0876035996 
   Correlantion energy NL            0.0000000000 
   Exchange-Correlation energy     -63.9394263360 
   Embedding correction              0.0000000000 
# -----------------------------------------------------------
$ MP2_Energies
   description: The MP2 energies
   geom. index: 5
   prop. index: 1
        Reference Energy:      -1591.6875328813
        Correlation Energy:       -0.6843062555
        Total MP2 Energy:      -1592.3718391368
# -----------------------------------------------------------
$ VdW_Correction
   description: The Van der Waals Correction
   geom. index: 5
   prop. index: 1
        Van der Waals Correction:       -0.0218498032
# -----------------------------------------------------------
$ SCF_Energy
   description: The SCF energy
   geom. index: 6
   prop. index: 1
        SCF Energy:    -1591.6880389611
# -----------------------------------------------------------
$ DFT_Energy
   description: The DFT energy
   geom. index: 6
   prop. index: 1
   Number of Alpha Electrons        57.0000100035 
   Number of Alpha Electrons        57.0000100035 
   Total nuber of  Electrons       114.0000200070 
   Exchange energy                 -60.8510276580 
   Correlation energy               -3.0874088077 
   Correlantion energy NL            0.0000000000 
   Exchange-Correlation energy     -63.9384364658 
   Embedding correction              0.0000000000 
# -----------------------------------------------------------
$ MP2_Energies
   description: The MP2 energies
   geom. index: 6
   prop. index: 1
        Reference Energy:      -1591.6880389611
        Correlation Energy:       -0.6841731715
        Total MP2 Energy:      -1592.3722121327
# -----------------------------------------------------------
$ VdW_Correction
   description: The Van der Waals Correction
   geom. index: 6
   prop. index: 1
        Van der Waals Correction:       -0.0218517080
# -----------------------------------------------------------
$ SCF_Energy
   description: The SCF energy
   geom. index: 7
   prop. index: 1
        SCF Energy:    -1591.6885412204
# -----------------------------------------------------------
$ DFT_Energy
   description: The DFT energy
   geom. index: 7
   prop. index: 1
   Number of Alpha Electrons        57.0000090519 
   Number of Alpha Electrons        57.0000090519 
   Total nuber of  Electrons       114.0000181037 
   Exchange energy                 -60.8507328980 
   Correlation energy               -3.0872853664 
   Correlantion energy NL            0.0000000000 
   Exchange-Correlation energy     -63.9380182643 
   Embedding correction              0.0000000000 
# -----------------------------------------------------------
$ MP2_Energies
   description: The MP2 energies
   geom. index: 7
   prop. index: 1
        Reference Energy:      -1591.6885412204
        Correlation Energy:       -0.6840497497
        Total MP2 Energy:      -1592.3725909701
# -----------------------------------------------------------
$ VdW_Correction
   description: The Van der Waals Correction
   geom. index: 7
   prop. index: 1
        Van der Waals Correction:       -0.0218647574
# -----------------------------------------------------------
$ SCF_Energy
   description: The SCF energy
   geom. index: 8
   prop. index: 1
        SCF Energy:    -1591.6888429979
# -----------------------------------------------------------
$ DFT_Energy
   description: The DFT energy
   geom. index: 8
   prop. index: 1
   Number of Alpha Electrons        57.0000117367 
   Number of Alpha Electrons        57.0000117367 
   Total nuber of  Electrons       114.0000234734 
   Exchange energy                 -60.8516209948 
   Correlation energy               -3.0874064235 
   Correlantion energy NL            0.0000000000 
   Exchange-Correlation energy     -63.9390274182 
   Embedding correction              0.0000000000 
# -----------------------------------------------------------
$ MP2_Energies
   description: The MP2 energies
   geom. index: 8
   prop. index: 1
        Reference Energy:      -1591.6888429979
        Correlation Energy:       -0.6840366162
        Total MP2 Energy:      -1592.3728796141
# -----------------------------------------------------------
$ VdW_Correction
   description: The Van der Waals Correction
   geom. index: 8
   prop. index: 1
        Van der Waals Correction:       -0.0219019624
# -----------------------------------------------------------
$ SCF_Energy
   description: The SCF energy
   geom. index: 9
   prop. index: 1
        SCF Energy:    -1591.6890518633
# -----------------------------------------------------------
$ DFT_Energy
   description: The DFT energy
   geom. index: 9
   prop. index: 1
   Number of Alpha Electrons        57.0000059107 
   Number of Alpha Electrons        57.0000059107 
   Total nuber of  Electrons       114.0000118214 
   Exchange energy                 -60.8500673126 
   Correlation energy               -3.0871569796 
   Correlantion energy NL            0.0000000000 
   Exchange-Correlation energy     -63.9372242922 
   Embedding correction              0.0000000000 
# -----------------------------------------------------------
$ MP2_Energies
   description: The MP2 energies
   geom. index: 9
   prop. index: 1
        Reference Energy:      -1591.6890518633
        Correlation Energy:       -0.6840037079
        Total MP2 Energy:      -1592.3730555713
# -----------------------------------------------------------
$ VdW_Correction
   description: The Van der Waals Correction
   geom. index: 9
   prop. index: 1
        Van der Waals Correction:       -0.0218789770
# -----------------------------------------------------------
$ SCF_Energy
   description: The SCF energy
   geom. index: 10
   prop. index: 1
        SCF Energy:    -1591.6890156471
# -----------------------------------------------------------
$ DFT_Energy
   description: The DFT energy
   geom. index: 10
   prop. index: 1
   Number of Alpha Electrons        57.0000005121 
   Number of Alpha Electrons        57.0000005121 
   Total nuber of  Electrons       114.0000010241 
   Exchange energy                 -60.8511976693 
   Correlation energy               -3.0873452865 
   Correlantion energy NL            0.0000000000 
   Exchange-Correlation energy     -63.9385429558 
   Embedding correction              0.0000000000 
# -----------------------------------------------------------
$ MP2_Energies
   description: The MP2 energies
   geom. index: 10
   prop. index: 1
        Reference Energy:      -1591.6890156471
        Correlation Energy:       -0.6841325860
        Total MP2 Energy:      -1592.3731482331
# -----------------------------------------------------------
$ VdW_Correction
   description: The Van der Waals Correction
   geom. index: 10
   prop. index: 1
        Van der Waals Correction:       -0.0218852242
# -----------------------------------------------------------
$ SCF_Energy
   description: The SCF energy
   geom. index: 11
   prop. index: 1
        SCF Energy:    -1591.6890941455
# -----------------------------------------------------------
$ DFT_Energy
   description: The DFT energy
   geom. index: 11
   prop. index: 1
   Number of Alpha Electrons        56.9999992090 
   Number of Alpha Electrons        56.9999992090 
   Total nuber of  Electrons       113.9999984180 
   Exchange energy                 -60.8515445948 
   Correlation energy               -3.0874019560 
   Correlantion energy NL            0.0000000000 
   Exchange-Correlation energy     -63.9389465508 
   Embedding correction              0.0000000000 
# -----------------------------------------------------------
$ MP2_Energies
   description: The MP2 energies
   geom. index: 11
   prop. index: 1
        Reference Energy:      -1591.6890941455
        Correlation Energy:       -0.6841102942
        Total MP2 Energy:      -1592.3732044398
# -----------------------------------------------------------
$ VdW_Correction
   description: The Van der Waals Correction
   geom. index: 11
   prop. index: 1
        Van der Waals Correction:       -0.0218887353
# -----------------------------------------------------------
$ SCF_Energy
   description: The SCF energy
   geom. index: 12
   prop. index: 1
        SCF Energy:    -1591.6891065308
# -----------------------------------------------------------
$ DFT_Energy
   description: The DFT energy
   geom. index: 12
   prop. index: 1
   Number of Alpha Electrons        57.0000006279 
   Number of Alpha Electrons        57.0000006279 
   Total nuber of  Electrons       114.0000012559 
   Exchange energy                 -60.8517127400 
   Correlation energy               -3.0874275892 
   Correlantion energy NL            0.0000000000 
   Exchange-Correlation energy     -63.9391403293 
   Embedding correction              0.0000000000 
# -----------------------------------------------------------
$ MP2_Energies
   description: The MP2 energies
   geom. index: 12
   prop. index: 1
        Reference Energy:      -1591.6891065308
        Correlation Energy:       -0.6840829775
        Total MP2 Energy:      -1592.3731895083
# -----------------------------------------------------------
$ VdW_Correction
   description: The Van der Waals Correction
   geom. index: 12
   prop. index: 1
        Van der Waals Correction:       -0.0218938860
# -----------------------------------------------------------
$ SCF_Energy
   description: The SCF energy
   geom. index: 13
   prop. index: 1
        SCF Energy:    -1591.6891254245
# -----------------------------------------------------------
$ DFT_Energy
   description: The DFT energy
   geom. index: 13
   prop. index: 1
   Number of Alpha Electrons        56.9999965251 
   Number of Alpha Electrons        56.9999965251 
   Total nuber of  Electrons       113.9999930502 
   Exchange energy                 -60.8518281691 
   Correlation energy               -3.0874476306 
   Correlantion energy NL            0.0000000000 
   Exchange-Correlation energy     -63.9392757997 
   Embedding correction              0.0000000000 
# -----------------------------------------------------------
$ MP2_Energies
   description: The MP2 energies
   geom. index: 13
   prop. index: 1
        Reference Energy:      -1591.6891254245
        Correlation Energy:       -0.6840870990
        Total MP2 Energy:      -1592.3732125235
# -----------------------------------------------------------
$ VdW_Correction
   description: The Van der Waals Correction
   geom. index: 13
   prop. index: 1
        Van der Waals Correction:       -0.0218967697
# -----------------------------------------------------------
$ SCF_Energy
   description: The SCF energy
   geom. index: 14
   prop. index: 1
        SCF Energy:    -1591.6891233709
# -----------------------------------------------------------
$ DFT_Energy
   description: The DFT energy
   geom. index: 14
   prop. index: 1
   Number of Alpha Electrons        56.9999991773 
   Number of Alpha Electrons        56.9999991773 
   Total nuber of  Electrons       113.9999983547 
   Exchange energy                 -60.8517236869 
   Correlation energy               -3.0874262442 
   Correlantion energy NL            0.0000000000 
   Exchange-Correlation energy     -63.9391499311 
   Embedding correction              0.0000000000 
# -----------------------------------------------------------
$ MP2_Energies
   description: The MP2 energies
   geom. index: 14
   prop. index: 1
        Reference Energy:      -1591.6891233709
        Correlation Energy:       -0.6840971196
        Total MP2 Energy:      -1592.3732204905
# -----------------------------------------------------------
$ VdW_Correction
   description: The Van der Waals Correction
   geom. index: 14
   prop. index: 1
        Van der Waals Correction:       -0.0218918683
# -----------------------------------------------------------
$ SCF_Energy
   description: The SCF energy
   geom. index: 15
   prop. index: 1
        SCF Energy:    -1591.6891236378
# -----------------------------------------------------------
$ DFT_Energy
   description: The DFT energy
   geom. index: 15
   prop. index: 1
   Number of Alpha Electrons        56.9999978271 
   Number of Alpha Electrons        56.9999978271 
   Total nuber of  Electrons       113.9999956541 
   Exchange energy                 -60.8518103810 
   Correlation energy               -3.0874437551 
   Correlantion energy NL            0.0000000000 
   Exchange-Correlation energy     -63.9392541360 
   Embedding correction              0.0000000000 
# -----------------------------------------------------------
$ MP2_Energies
   description: The MP2 energies
   geom. index: 15
   prop. index: 1
        Reference Energy:      -1591.6891236378
        Correlation Energy:       -0.6840962332
        Total MP2 Energy:      -1592.3732198710
# -----------------------------------------------------------
$ VdW_Correction
   description: The Van der Waals Correction
   geom. index: 15
   prop. index: 1
        Van der Waals Correction:       -0.0218949560
# -----------------------------------------------------------
$ SCF_Energy
   description: The SCF energy
   geom. index: 16
   prop. index: 1
        SCF Energy:    -1591.6891254988
# -----------------------------------------------------------
$ DFT_Energy
   description: The DFT energy
   geom. index: 16
   prop. index: 1
   Number of Alpha Electrons        56.9999978163 
   Number of Alpha Electrons        56.9999978163 
   Total nuber of  Electrons       113.9999956327 
   Exchange energy                 -60.8518065931 
   Correlation energy               -3.0874427466 
   Correlantion energy NL            0.0000000000 
   Exchange-Correlation energy     -63.9392493397 
   Embedding correction              0.0000000000 
# -----------------------------------------------------------
$ MP2_Energies
   description: The MP2 energies
   geom. index: 16
   prop. index: 1
        Reference Energy:      -1591.6891254988
        Correlation Energy:       -0.6840944218
        Total MP2 Energy:      -1592.3732199206
# -----------------------------------------------------------
$ VdW_Correction
   description: The Van der Waals Correction
   geom. index: 16
   prop. index: 1
        Van der Waals Correction:       -0.0218949389
# -----------------------------------------------------------
$ SCF_Electric_Properties
   description: The SCF Calculated Electric Properties
   geom. index: 16
   prop. index: 1
       Filename                          : tmtme3.scfp 
       Do Dipole Moment Calculation      : true 
       Do Quadrupole Moment Calculation  : false 
       Do Polarizability Calculation     : false 
** Dipole moment part of electric properties **
        Magnitude of dipole moment (Debye) :        0.0045507135
        Electronic Contribution:
                  0    
      0       0.005027
      1      -0.002596
      2       0.009679
        Nuclear Contribution:
                  0    
      0      -0.006168
      1       0.003002
      2      -0.010998
        Total Dipole moment:
                  0    
      0      -0.001141
      1       0.000406
      2      -0.001319
# -----------------------------------------------------------
$ MP2_Electric_Properties
   description: The MP2 Calculated Electric Properties
   geom. index: 16
   prop. index: 1
       Filename                          : tmtme3.pmp2ur 
       Do Dipole Moment Calculation      : true 
       Do Quadrupole Moment Calculation  : false 
       Do Polarizability Calculation     : false 
** Dipole moment part of electric properties **
        Magnitude of dipole moment (Debye) :        0.0045542287
        Electronic Contribution:
                  0    
      0       0.005022
      1      -0.002597
      2       0.009681
        Nuclear Contribution:
                  0    
      0      -0.006168
      1       0.003002
      2      -0.010998
        Total Dipole moment:
                  0    
      0      -0.001146
      1       0.000405
      2      -0.001317
# -----------------------------------------------------------
$ MP2_Electric_Properties
   description: The MP2 Calculated Electric Properties
   geom. index: 16
   prop. index: 2
       Filename                          : tmtme3.pmp2re 
       Do Dipole Moment Calculation      : true 
       Do Quadrupole Moment Calculation  : false 
       Do Polarizability Calculation     : false 
** Dipole moment part of electric properties **
        Magnitude of dipole moment (Debye) :        0.0042338676
        Electronic Contribution:
                  0    
      0       0.005162
      1      -0.002636
      2       0.009721
        Nuclear Contribution:
                  0    
      0      -0.006168
      1       0.003002
      2      -0.010998
        Total Dipole moment:
                  0    
      0      -0.001006
      1       0.000366
      2      -0.001276
# -------------------------------------------------------------
----------------------- !GEOMETRIES! ------------------------
# -------------------------------------------------------------
------------------------ !GEOMETRY! -------------------------
    Number of atoms:    21 
    Geometry Index:     1 
    Coordinates:
               0 N     -4.630630000000    0.828550000000   -0.003360000000
               1 C     -3.847750000000   -0.241200000000    0.006310000000
               2 N     -2.521240000000   -0.215180000000    0.012100000000
               3 C     -1.988230000000    0.998150000000    0.009200000000
               4 N     -2.675700000000    2.133910000000    0.001110000000
               5 C     -3.992190000000    1.993050000000   -0.006470000000
               6 S     -0.217430000000    1.164750000000    0.012070000000
               7 S     -5.035460000000    3.432530000000   -0.046230000000
               8 S     -4.590990000000   -1.856980000000    0.007220000000
               9 C     -6.346320000000   -1.413750000000    0.001290000000
              10 H     -6.942940000000   -2.330180000000    0.001120000000
              11 H     -6.600410000000   -0.840850000000   -0.894950000000
              12 H     -6.605160000000   -0.837960000000    0.894290000000
              13 C      0.278790000000   -0.576350000000    0.002660000000
              14 H      1.370840000000   -0.633310000000    0.001080000000
              15 H     -0.090720000000   -1.081930000000   -0.893940000000
              16 H     -0.088600000000   -1.090370000000    0.895280000000
              17 C     -3.839370000000    4.795690000000   -0.005060000000
              18 H     -2.793080000000    4.493930000000   -0.071420000000
              19 H     -3.976880000000    5.359770000000    0.921760000000
              20 H     -4.048340000000    5.465610000000   -0.844060000000
------------------------ !GEOMETRY! -------------------------
    Number of atoms:    21 
    Geometry Index:     2 
    Coordinates:
               0 N     -4.637673226182    0.838077632549    0.002098906023
               1 C     -3.855877145733   -0.236785922765   -0.003019325740
               2 N     -2.522209756127   -0.226042166807   -0.003783094818
               3 C     -1.983641977751    0.989053301725    0.000482843581
               4 N     -2.661453105601    2.137572251664    0.005790746846
               5 C     -3.982771075118    2.000545822683    0.002226586300
               6 S     -0.229597949829    1.157209118745    0.003228447891
               7 S     -5.025951344262    3.423390935022    0.004317944162
               8 S     -4.589584579017   -1.838517323458   -0.004709180983
               9 C     -6.339693298584   -1.397897093727   -0.005509060531
              10 H     -6.910780824603   -2.325273373953   -0.006217587276
              11 H     -6.593379108210   -0.825775285618   -0.893726317280
              12 H     -6.594094109781   -0.826667685191    0.883096985011
              13 C      0.267255693695   -0.577840462742    0.014933876027
              14 H      1.355978045046   -0.606591912924    0.015323485420
              15 H     -0.099594012182   -1.090406012837   -0.870131435001
              16 H     -0.099959623388   -1.078429379222    0.906659454097
              17 C     -3.842735926376    4.788532592640   -0.009726004025
              18 H     -2.821033209296    4.450521024848   -0.152591319268
              19 H     -3.909990669537    5.328375359876    0.933335905242
              20 H     -4.105022797165    5.464828579492   -0.822081855679
------------------------ !GEOMETRY! -------------------------
    Number of atoms:    21 
    Geometry Index:     3 
    Coordinates:
               0 N     -4.645802101621    0.855445779869   -0.024082067997
               1 C     -3.871197823709   -0.226717018624    0.015532566076
               2 N     -2.528947188942   -0.236389053294    0.038728234917
               3 C     -1.979908348480    0.976741295066    0.025022788262
               4 N     -2.644161270905    2.141838919604   -0.012039048996
               5 C     -3.968673096907    2.014133164689   -0.034632867864
               6 S     -0.244963503694    1.143967870120    0.048498890920
               7 S     -5.009118800351    3.416642581057   -0.094418992155
               8 S     -4.596257872754   -1.811297781916    0.029791968094
               9 C     -6.348232198156   -1.390294690283    0.006020390346
              10 H     -6.879766185494   -2.339245592919    0.011529674566
              11 H     -6.596418977901   -0.831552670162   -0.889503343649
              12 H     -6.615470094806   -0.810597471275    0.882491844455
              13 C      0.270369141730   -0.582390268682    0.002983894215
              14 H      1.357824629262   -0.566018759292    0.016856453896
              15 H     -0.081545463498   -1.064316982406   -0.902296744325
              16 H     -0.103318545115   -1.117291471078    0.869056142788
              17 C     -3.844629651023    4.791018172998   -0.007646340293
              18 H     -2.839525779178    4.411107489672   -0.156193897966
              19 H     -3.918123313304    5.270527753492    0.964295349813
              20 H     -4.093943555153    5.502568733365   -0.789994895104
------------------------ !GEOMETRY! -------------------------
    Number of atoms:    21 
    Geometry Index:     4 
    Coordinates:
               0 N     -4.647454781210    0.860111279133    0.030528683294
               1 C     -3.876407128905   -0.223304411469   -0.014661934162
               2 N     -2.531953105255   -0.236967503182   -0.039188108039
               3 C     -1.980061298540    0.973707345068   -0.020582236464
               4 N     -2.641999084558    2.142439918791    0.024826292498
               5 C     -3.965431586791    2.018346314935    0.051162419602
               6 S     -0.247655593487    1.140689991435   -0.044676450602
               7 S     -5.006529035645    3.417767624461    0.094267462480
               8 S     -4.600299935334   -1.805441327851   -0.039276685386
               9 C     -6.356158324703   -1.392828841822   -0.026867010343
              10 H     -6.876735542826   -2.348464667467   -0.040948879524
              11 H     -6.619376871111   -0.809167711646   -0.903581754246
              12 H     -6.613738900419   -0.838469006551    0.870338301410
              13 C      0.276945156910   -0.582788367826    0.048045562038
              14 H      1.364751407574   -0.553873912971    0.032671061659
              15 H     -0.095429437501   -1.143295253472   -0.803956329481
              16 H     -0.073193262951   -1.042023120123    0.967288608045
              17 C     -3.842476829458    4.794217412828   -0.025285950229
              18 H     -2.893115899057    4.403347540072   -0.380162656014
              19 H     -3.714822256334    5.255080491793    0.950620839312
              20 H     -4.240667690398    5.518796205864   -0.730561235848
------------------------ !GEOMETRY! -------------------------
    Number of atoms:    21 
    Geometry Index:     5 
    Coordinates:
               0 N     -4.648242126662    0.857575898178   -0.006851882929
               1 C     -3.875541181852   -0.224091931584   -0.005205979118
               2 N     -2.531652695405   -0.233316907851    0.003375358492
               3 C     -1.982580157221    0.977327736184    0.006904522625
               4 N     -2.648603844386    2.143897010954    0.006298087631
               5 C     -3.970627042310    2.017943812580   -0.004090316954
               6 S     -0.246810198134    1.146472292500    0.020619397433
               7 S     -5.013791443368    3.419823705419   -0.004094793065
               8 S     -4.598541126734   -1.810593108056   -0.004901967383
               9 C     -6.355898840663   -1.397683823551   -0.010666978559
              10 H     -6.880149773334   -2.351679487944   -0.009961741964
              11 H     -6.614148681045   -0.830427819329   -0.900269065807
              12 H     -6.619144799952   -0.826433103390    0.874943984710
              13 C      0.276499028227   -0.581358487669    0.037317220445
              14 H      1.364726312695   -0.556775875357    0.045508869580
              15 H     -0.078442976383   -1.098679706548   -0.849442064031
              16 H     -0.092125762374   -1.085815529869    0.925838308787
              17 C     -3.837829076967    4.794594264457   -0.024416632078
              18 H     -2.885784648409    4.429608893236   -0.400037663143
              19 H     -3.712771511361    5.190586253852    0.980315668959
              20 H     -4.230349454360    5.566905913789   -0.681182333630
------------------------ !GEOMETRY! -------------------------
    Number of atoms:    21 
    Geometry Index:     6 
    Coordinates:
               0 N     -4.649792716109    0.856033772825   -0.014919190951
               1 C     -3.877041768291   -0.223074130994    0.016835160850
               2 N     -2.533058908232   -0.228941392271    0.033211003633
               3 C     -1.985787342723    0.980556045864    0.017316341937
               4 N     -2.654190372321    2.145832797675   -0.010476037677
               5 C     -3.974177590746    2.018062314407   -0.027308510533
               6 S     -0.248372534176    1.152556418448    0.032919154020
               7 S     -5.017291555632    3.420399915955   -0.074923074832
               8 S     -4.598031055452   -1.812672602531    0.032700640875
               9 C     -6.356331991398   -1.399827376166   -0.010784216280
              10 H     -6.881889613464   -2.353008984441   -0.002426788306
              11 H     -6.598816594822   -0.848243079347   -0.914658919088
              12 H     -6.634406814976   -0.813078868446    0.860109347107
              13 C      0.274908357795   -0.576857449877    0.040610442889
              14 H      1.363124693366   -0.553966733992    0.050811769802
              15 H     -0.078805557617   -1.088996198106   -0.849683205568
              16 H     -0.095558535961   -1.085900788799    0.925841334451
              17 C     -3.830082964123    4.788146244939   -0.027985081135
              18 H     -2.911038851767    4.471691783784   -0.512890800485
              19 H     -3.624258354226    5.074495767351    1.000340764833
              20 H     -4.270909929125    5.624672543722   -0.564640135544
------------------------ !GEOMETRY! -------------------------
    Number of atoms:    21 
    Geometry Index:     7 
    Coordinates:
               0 N     -4.653416081798    0.854233810483   -0.026361161365
               1 C     -3.880221499949   -0.221523280494    0.022347720469
               2 N     -2.536180042597   -0.222856711447    0.056949579058
               3 C     -1.991588600258    0.985802113326    0.045114179076
               4 N     -2.662904470490    2.149704686489    0.002969892011
               5 C     -3.980317888493    2.018712147273   -0.031615404563
               6 S     -0.252973601337    1.162327599489    0.076593641513
               7 S     -5.021067152672    3.421769230344   -0.111975733316
               8 S     -4.597208798869   -1.815273022370    0.029269599543
               9 C     -6.356997945469   -1.402576403525   -0.010589479909
              10 H     -6.883437342192   -2.355209629115   -0.008894217750
              11 H     -6.599413858654   -0.844667526933   -0.910503000567
              12 H     -6.634356480023   -0.822153568821    0.864590775401
              13 C      0.271254519723   -0.567982009378    0.047103278296
              14 H      1.359312761631   -0.546631099446    0.066553441836
              15 H     -0.075397622168   -1.058518949370   -0.857832394465
              16 H     -0.106434346455   -1.097336874878    0.917151073581
              17 C     -3.815464952980    4.774982958635   -0.046115074272
              18 H     -2.954718832877    4.519234606211   -0.656043983735
              19 H     -3.496253135219    4.960579865799    0.976190253415
              20 H     -4.314024628853    5.655262057729   -0.444902984257
------------------------ !GEOMETRY! -------------------------
    Number of atoms:    21 
    Geometry Index:     8 
    Coordinates:
               0 N     -4.662932571636    0.853456717022   -0.021373514375
               1 C     -3.886888751082   -0.218187955145    0.022477325888
               2 N     -2.541615199426   -0.213925164421    0.049618496199
               3 C     -2.001002336033    0.994589642726    0.034963307410
               4 N     -2.676683714497    2.157766767147   -0.001539474004
               5 C     -3.992362171351    2.021194818438   -0.030795965952
               6 S     -0.262148434520    1.178634128201    0.058469460129
               7 S     -5.027169570956    3.427500690320   -0.099255169506
               8 S     -4.596024940819   -1.816713403215    0.037463623061
               9 C     -6.356770929669   -1.407724165967   -0.019924318953
              10 H     -6.882385178390   -2.360618656747   -0.013560080319
              11 H     -6.591830624276   -0.858695625547   -0.926642969213
              12 H     -6.640619103371   -0.819939246461    0.847611012446
              13 C      0.263362894114   -0.552123934670    0.068363161642
              14 H      1.351334239395   -0.530786941909    0.084128121253
              15 H     -0.086140336245   -1.063092030676   -0.823479902096
              16 H     -0.112034014142   -1.059660538689    0.951731343262
              17 C     -3.789065312416    4.750597170804   -0.055187341722
              18 H     -3.024768292824    4.573485715429   -0.803558816293
              19 H     -3.323459832092    4.832892894212    0.922919250746
              20 H     -4.342605819767    5.659229119148   -0.282427549602
------------------------ !GEOMETRY! -------------------------
    Number of atoms:    21 
    Geometry Index:     9 
    Coordinates:
               0 N     -4.660886620210    0.853521326567   -0.034938116846
               1 C     -3.887204311708   -0.219214991841    0.030386599878
               2 N     -2.541673318432   -0.217790686672    0.068388188904
               3 C     -1.998691959706    0.989636765037    0.043671894605
               4 N     -2.671877411770    2.154177106167   -0.013056476088
               5 C     -3.988007633339    2.020360433969   -0.053128905288
               6 S     -0.260727402215    1.172005449256    0.082469674170
               7 S     -5.020036483986    3.428076071011   -0.142446543914
               8 S     -4.598176881066   -1.815806965384    0.055511487191
               9 C     -6.358974213816   -1.408811109354   -0.018219310962
              10 H     -6.882633529194   -2.362818541633   -0.006358838334
              11 H     -6.588121526000   -0.868364756619   -0.932007166283
              12 H     -6.649409377133   -0.812678433449    0.841934324298
              13 C      0.267196109661   -0.558200626670    0.078575895189
              14 H      1.354991263873   -0.534113769868    0.104370073382
              15 H     -0.073860201860   -1.060151722812   -0.822106308842
              16 H     -0.115663441544   -1.075861048952    0.953248549558
              17 C     -3.794363260158    4.761689763432   -0.066771860472
              18 H     -3.109100877746    4.685719915386   -0.904883794943
              19 H     -3.233136583037    4.734031689766    0.862909267897
              20 H     -4.371452340617    5.682474132662   -0.127548633100
------------------------ !GEOMETRY! -------------------------
    Number of atoms:    21 
    Geometry Index:     10 
    Coordinates:
               0 N     -4.664971471286    0.854742494087   -0.043774963452
               1 C     -3.889141962093   -0.220924878427   -0.015293635334
               2 N     -2.543155750248   -0.223055183186    0.027228412216
               3 C     -1.999810205552    0.986785952138    0.043492134861
               4 N     -2.671125669618    2.154216155859    0.019511100878
               5 C     -3.990592110999    2.020767456338   -0.021867801855
               6 S     -0.265605931384    1.169321378373    0.094216536049
               7 S     -5.013483514752    3.434599940573   -0.064821753398
               8 S     -4.597667310932   -1.814944023529   -0.032548724508
               9 C     -6.358220586542   -1.411856425169   -0.015199862558
              10 H     -6.878146996129   -2.367745289024   -0.027461767086
              11 H     -6.624692173850   -0.829746612556   -0.891941726077
              12 H     -6.613943903927   -0.858394610441    0.883034946309
              13 C      0.265394783400   -0.557172156943    0.098865286881
              14 H      1.352730909549   -0.529353814135    0.132151422221
              15 H     -0.068472399241   -1.061566994673   -0.802616209626
              16 H     -0.122584376120   -1.073025325849    0.971724483018
              17 C     -3.791361406858    4.764372917367   -0.084867084312
              18 H     -3.152350414212    4.681969396848   -0.959144138392
              19 H     -3.182029952256    4.744392557523    0.813078990366
              20 H     -4.372579556948    5.684497064828   -0.123765646200
------------------------ !GEOMETRY! -------------------------
    Number of atoms:    21 
    Geometry Index:     11 
    Coordinates:
               0 N     -4.665756340860    0.855699773994   -0.007540654824
               1 C     -3.889127722593   -0.219895364843    0.021860183695
               2 N     -2.543325977484   -0.221594411175    0.041355919267
               3 C     -1.999700657002    0.988861028750    0.028178140302
               4 N     -2.671221657112    2.154981583454   -0.001147068337
               5 C     -3.991481267769    2.020400759229   -0.017645778399
               6 S     -0.264685912842    1.170623710226    0.050419810361
               7 S     -5.015379602690    3.432973007630   -0.054300395057
               8 S     -4.599440540945   -1.813141267130    0.044403420337
               9 C     -6.358533228585   -1.411134410896   -0.032758274126
              10 H     -6.879243942587   -2.366774439127   -0.021168005742
              11 H     -6.587510541783   -0.871978387783   -0.947091044094
              12 H     -6.652211309605   -0.815356108676    0.826330694868
              13 C      0.266139904553   -0.555360988092    0.090247308513
              14 H      1.353990725025   -0.527805645756    0.108212573069
              15 H     -0.079539644580   -1.082080581436   -0.794216505390
              16 H     -0.109777170881   -1.050272347903    0.980709231030
              17 C     -3.791944422028    4.760800847334   -0.075441978353
              18 H     -3.153836187813    4.678677947327   -0.950671143312
              19 H     -3.182905939104    4.735649375500    0.823183698384
              20 H     -4.366318563313    5.684605919374   -0.112920132192
------------------------ !GEOMETRY! -------------------------
    Number of atoms:    21 
    Geometry Index:     12 
    Coordinates:
               0 N     -4.665277963324    0.855137559328   -0.050213301097
               1 C     -3.888073243847   -0.219722370460   -0.015638570861
               2 N     -2.542916370302   -0.219769650835    0.007373247570
               3 C     -2.000170646932    0.991070714521   -0.006570970356
               4 N     -2.672635676701    2.155803866808   -0.039733668145
               5 C     -3.992382032295    2.019696982169   -0.061220662101
               6 S     -0.264563486482    1.173062862977    0.023217278921
               7 S     -5.017711045476    3.430972213644   -0.102271231717
               8 S     -4.598607475776   -1.813718699910    0.002447428029
               9 C     -6.359392944777   -1.410193894953   -0.010459847902
              10 H     -6.880545614644   -2.365667898957   -0.000160767633
              11 H     -6.617827427091   -0.853976860414   -0.906773206525
              12 H     -6.625543130328   -0.830666486916    0.868651304699
              13 C      0.265342515654   -0.551850076103    0.111389289639
              14 H      1.353180367053   -0.524762353025    0.134129657989
              15 H     -0.075805721859   -1.102117436871   -0.760619408233
              16 H     -0.114966420441   -1.023445720515    1.012765111280
              17 C     -3.790127376339    4.755449878236   -0.057818443650
              18 H     -3.137580170289    4.701847359540   -0.924253468505
              19 H     -3.196440847078    4.698293828086    0.849989249021
              20 H     -4.359765288725    5.682436183651   -0.074229020422
------------------------ !GEOMETRY! -------------------------
    Number of atoms:    21 
    Geometry Index:     13 
    Coordinates:
               0 N     -4.666098475781    0.855432654541   -0.025082160387
               1 C     -3.888497860621   -0.219195242590    0.010950639423
               2 N     -2.543628726777   -0.218522730405    0.040499993586
               3 C     -2.001452021578    0.992696947643    0.033616193310
               4 N     -2.674239107315    2.157129683407   -0.000135153892
               5 C     -3.993903557913    2.020380062230   -0.028248385257
               6 S     -0.265961836500    1.174916202468    0.070343774326
               7 S     -5.019138882529    3.431510115121   -0.075831325147
               8 S     -4.598371749661   -1.813625399578    0.016374447699
               9 C     -6.358826963611   -1.410664625558   -0.023675527652
              10 H     -6.879682614006   -2.366318885580   -0.022349872430
              11 H     -6.603572612683   -0.853812023372   -0.923344507157
              12 H     -6.638953899219   -0.832063622449    0.851606684530
              13 C      0.265079200633   -0.551721419058    0.094442880087
              14 H      1.352837379997   -0.524735097524    0.119575428925
              15 H     -0.074472398212   -1.069294136829   -0.797865079458
              16 H     -0.115904155971   -1.057014082080    0.977007007696
              17 C     -3.788676868328    4.754078109978   -0.078883142622
              18 H     -3.154207461935    4.686029107117   -0.957408571129
              19 H     -3.176382154155    4.711195797428    0.817163100543
              20 H     -4.357755233835    5.681478585091   -0.098756424993
------------------------ !GEOMETRY! -------------------------
    Number of atoms:    21 
    Geometry Index:     14 
    Coordinates:
               0 N     -4.665021498293    0.855540899540   -0.023414591220
               1 C     -3.887634102442   -0.220026137876    0.007993650418
               2 N     -2.542756765352   -0.220593843715    0.034949014596
               3 C     -1.999811190119    0.990753194762    0.026626425154
               4 N     -2.671672268126    2.155739066715   -0.005628274725
               5 C     -3.992107050610    2.020103691014   -0.028762667754
               6 S     -0.264671943974    1.171645255305    0.058178971745
               7 S     -5.017411537788    3.431479022543   -0.070965965609
               8 S     -4.598554125443   -1.813236578019    0.021786333696
               9 C     -6.358430936640   -1.410087417009   -0.024139806378
              10 H     -6.878942397280   -2.365898699850   -0.017484647850
              11 H     -6.601449269150   -0.859070613900   -0.927777446290
              12 H     -6.640100062670   -0.825736652655    0.846765046180
              13 C      0.265704879862   -0.554571159243    0.094902635267
              14 H      1.353487677337   -0.527061798539    0.117647037344
              15 H     -0.075734748417   -1.079065018720   -0.792567272928
              16 H     -0.113634755104   -1.052849179518    0.982072891679
              17 C     -3.792317902052    4.758485360715   -0.074130951640
              18 H     -3.148302236851    4.682210825356   -0.945310446223
              19 H     -3.190334488808    4.724988435092    0.829008869424
              20 H     -4.362115278079    5.685131348003   -0.109748804887
------------------------ !GEOMETRY! -------------------------
    Number of atoms:    21 
    Geometry Index:     15 
    Coordinates:
               0 N     -4.665558396716    0.855502027596   -0.024849027291
               1 C     -3.887859681608   -0.219718237243    0.007456771444
               2 N     -2.543066028750   -0.219629396012    0.033576426312
               3 C     -2.000514995925    0.991840674177    0.024772465919
               4 N     -2.672809982432    2.156463447795   -0.007393231551
               5 C     -3.993086882699    2.020210534520   -0.030758087555
               6 S     -0.265225328448    1.173064575708    0.056865188731
               7 S     -5.018324089648    3.431529011775   -0.072895256975
               8 S     -4.598419867884   -1.813328728486    0.018731122162
               9 C     -6.358492742441   -1.410290913298   -0.023506848283
              10 H     -6.878954111644   -2.366148956151   -0.018369108981
              11 H     -6.603056607148   -0.857147194724   -0.925442011943
              12 H     -6.638970531935   -0.828090196252    0.849223832560
              13 C      0.265162906743   -0.553162940119    0.096916271911
              14 H      1.352953477614   -0.525707042200    0.119824574185
              15 H     -0.076050733492   -1.079379436128   -0.789630164477
              16 H     -0.114295361762   -1.049841901804    0.984943223746
              17 C     -3.790559589564    4.756220870407   -0.074348189429
              18 H     -3.152235443045    4.686126807025   -0.950108071628
              19 H     -3.182622935141    4.715869519871    0.824570800921
              20 H     -4.359823074076    5.683497473542   -0.099580679779
------------------------ !GEOMETRY! -------------------------
    Number of atoms:    21 
    Geometry Index:     16 
    Coordinates:
               0 N     -4.665461899834    0.855489836994   -0.025171518974
               1 C     -3.887697773232   -0.219742771620    0.007297994719
               2 N     -2.543005016922   -0.219542895834    0.034131730090
               3 C     -2.000498990093    0.992009979076    0.025661564765
               4 N     -2.672818921838    2.156505790992   -0.006842945622
               5 C     -3.993114442436    2.020191561080   -0.030711710149
               6 S     -0.265175044900    1.173056525573    0.058573615398
               7 S     -5.018487638633    3.431420626264   -0.073629621802
               8 S     -4.598403090668   -1.813311645901    0.018142451509
               9 C     -6.358469284534   -1.410186020122   -0.023287126384
              10 H     -6.878865533324   -2.366085798639   -0.018437427804
              11 H     -6.603412524449   -0.856600684720   -0.924855869418
              12 H     -6.638715324864   -0.828414368603    0.849810318968
              13 C      0.265153798330   -0.553232938021    0.096657638216
              14 H      1.352938349383   -0.525714356537    0.119996673029
              15 H     -0.075694291083   -1.078400801759   -0.790656755776
              16 H     -0.114585471893   -1.051082093490    0.983915977263
              17 C     -3.790652762443    4.756166262868   -0.074640189163
              18 H     -3.152068762324    4.685924194535   -0.950186759861
              19 H     -3.183049221752    4.715892308411    0.824516072604
              20 H     -4.359726152490    5.683537289454   -0.100284111608
