# Supplementary material for: Alkyl Thiocyanurates as Thioester Mimetics. Transthioesterification and Ligation Reactions with High Potential in Dynamic Covalent Chemistry
Source: J Org Chem. 2023 Jun 17;88(13):8192–202. doi: 10.1021/acs.joc.3c00200 (PMC10337033; doi:10.1021/acs.joc.3c00200)
Supplement: Supplementary file 2 — jo3c00200_si_002.zip [file jo3c00200_si_002.zip › Attached DFT results/TMT(Me)3/tmtme3_trj.xyz]

21
Coordinates from ORCA-job tmtme3 E -1592.389030922972
  N      -4.630630      0.828550     -0.003360
  C      -3.847750     -0.241200      0.006310
  N      -2.521240     -0.215180      0.012100
  C      -1.988230      0.998150      0.009200
  N      -2.675700      2.133910      0.001110
  C      -3.992190      1.993050     -0.006470
  S      -0.217430      1.164750      0.012070
  S      -5.035460      3.432530     -0.046230
  S      -4.590990     -1.856980      0.007220
  C      -6.346320     -1.413750      0.001290
  H      -6.942940     -2.330180      0.001120
  H      -6.600410     -0.840850     -0.894950
  H      -6.605160     -0.837960      0.894290
  C       0.278790     -0.576350      0.002660
  H       1.370840     -0.633310      0.001080
  H      -0.090720     -1.081930     -0.893940
  H      -0.088600     -1.090370      0.895280
  C      -3.839370      4.795690     -0.005060
  H      -2.793080      4.493930     -0.071420
  H      -3.976880      5.359770      0.921760
  H      -4.048340      5.465610     -0.844060
21
Coordinates from ORCA-job tmtme3 E -1592.392107701209
  N      -4.637673      0.838078      0.002099
  C      -3.855877     -0.236786     -0.003019
  N      -2.522210     -0.226042     -0.003783
  C      -1.983642      0.989053      0.000483
  N      -2.661453      2.137572      0.005791
  C      -3.982771      2.000546      0.002227
  S      -0.229598      1.157209      0.003228
  S      -5.025951      3.423391      0.004318
  S      -4.589585     -1.838517     -0.004709
  C      -6.339693     -1.397897     -0.005509
  H      -6.910781     -2.325273     -0.006218
  H      -6.593379     -0.825775     -0.893726
  H      -6.594094     -0.826668      0.883097
  C       0.267256     -0.577840      0.014934
  H       1.355978     -0.606592      0.015323
  H      -0.099594     -1.090406     -0.870131
  H      -0.099960     -1.078429      0.906659
  C      -3.842736      4.788533     -0.009726
  H      -2.821033      4.450521     -0.152591
  H      -3.909991      5.328375      0.933336
  H      -4.105023      5.464829     -0.822082
21
Coordinates from ORCA-job tmtme3 E -1592.393296512116
  N      -4.645802      0.855446     -0.024082
  C      -3.871198     -0.226717      0.015533
  N      -2.528947     -0.236389      0.038728
  C      -1.979908      0.976741      0.025023
  N      -2.644161      2.141839     -0.012039
  C      -3.968673      2.014133     -0.034633
  S      -0.244964      1.143968      0.048499
  S      -5.009119      3.416643     -0.094419
  S      -4.596258     -1.811298      0.029792
  C      -6.348232     -1.390295      0.006020
  H      -6.879766     -2.339246      0.011530
  H      -6.596419     -0.831553     -0.889503
  H      -6.615470     -0.810597      0.882492
  C       0.270369     -0.582390      0.002984
  H       1.357825     -0.566019      0.016856
  H      -0.081545     -1.064317     -0.902297
  H      -0.103319     -1.117291      0.869056
  C      -3.844630      4.791018     -0.007646
  H      -2.839526      4.411107     -0.156194
  H      -3.918123      5.270528      0.964295
  H      -4.093944      5.502569     -0.789995
21
Coordinates from ORCA-job tmtme3 E -1592.393246306799
  N      -4.647455      0.860111      0.030529
  C      -3.876407     -0.223304     -0.014662
  N      -2.531953     -0.236968     -0.039188
  C      -1.980061      0.973707     -0.020582
  N      -2.641999      2.142440      0.024826
  C      -3.965432      2.018346      0.051162
  S      -0.247656      1.140690     -0.044676
  S      -5.006529      3.417768      0.094267
  S      -4.600300     -1.805441     -0.039277
  C      -6.356158     -1.392829     -0.026867
  H      -6.876736     -2.348465     -0.040949
  H      -6.619377     -0.809168     -0.903582
  H      -6.613739     -0.838469      0.870338
  C       0.276945     -0.582788      0.048046
  H       1.364751     -0.553874      0.032671
  H      -0.095429     -1.143295     -0.803956
  H      -0.073193     -1.042023      0.967289
  C      -3.842477      4.794217     -0.025286
  H      -2.893116      4.403348     -0.380163
  H      -3.714822      5.255080      0.950621
  H      -4.240668      5.518796     -0.730561
21
Coordinates from ORCA-job tmtme3 E -1592.393688940045
  N      -4.648242      0.857576     -0.006852
  C      -3.875541     -0.224092     -0.005206
  N      -2.531653     -0.233317      0.003375
  C      -1.982580      0.977328      0.006905
  N      -2.648604      2.143897      0.006298
  C      -3.970627      2.017944     -0.004090
  S      -0.246810      1.146472      0.020619
  S      -5.013791      3.419824     -0.004095
  S      -4.598541     -1.810593     -0.004902
  C      -6.355899     -1.397684     -0.010667
  H      -6.880150     -2.351679     -0.009962
  H      -6.614149     -0.830428     -0.900269
  H      -6.619145     -0.826433      0.874944
  C       0.276499     -0.581358      0.037317
  H       1.364726     -0.556776      0.045509
  H      -0.078443     -1.098680     -0.849442
  H      -0.092126     -1.085816      0.925838
  C      -3.837829      4.794594     -0.024417
  H      -2.885785      4.429609     -0.400038
  H      -3.712772      5.190586      0.980316
  H      -4.230349      5.566906     -0.681182
21
Coordinates from ORCA-job tmtme3 E -1592.394063840604
  N      -4.649793      0.856034     -0.014919
  C      -3.877042     -0.223074      0.016835
  N      -2.533059     -0.228941      0.033211
  C      -1.985787      0.980556      0.017316
  N      -2.654190      2.145833     -0.010476
  C      -3.974178      2.018062     -0.027309
  S      -0.248373      1.152556      0.032919
  S      -5.017292      3.420400     -0.074923
  S      -4.598031     -1.812673      0.032701
  C      -6.356332     -1.399827     -0.010784
  H      -6.881890     -2.353009     -0.002427
  H      -6.598817     -0.848243     -0.914659
  H      -6.634407     -0.813079      0.860109
  C       0.274908     -0.576857      0.040610
  H       1.363125     -0.553967      0.050812
  H      -0.078806     -1.088996     -0.849683
  H      -0.095559     -1.085901      0.925841
  C      -3.830083      4.788146     -0.027985
  H      -2.911039      4.471692     -0.512891
  H      -3.624258      5.074496      1.000341
  H      -4.270910      5.624673     -0.564640
21
Coordinates from ORCA-job tmtme3 E -1592.394455727505
  N      -4.653416      0.854234     -0.026361
  C      -3.880221     -0.221523      0.022348
  N      -2.536180     -0.222857      0.056950
  C      -1.991589      0.985802      0.045114
  N      -2.662904      2.149705      0.002970
  C      -3.980318      2.018712     -0.031615
  S      -0.252974      1.162328      0.076594
  S      -5.021067      3.421769     -0.111976
  S      -4.597209     -1.815273      0.029270
  C      -6.356998     -1.402576     -0.010589
  H      -6.883437     -2.355210     -0.008894
  H      -6.599414     -0.844668     -0.910503
  H      -6.634356     -0.822154      0.864591
  C       0.271255     -0.567982      0.047103
  H       1.359313     -0.546631      0.066553
  H      -0.075398     -1.058519     -0.857832
  H      -0.106434     -1.097337      0.917151
  C      -3.815465      4.774983     -0.046115
  H      -2.954719      4.519235     -0.656044
  H      -3.496253      4.960580      0.976190
  H      -4.314025      5.655262     -0.444903
21
Coordinates from ORCA-job tmtme3 E -1592.394781576545
  N      -4.662933      0.853457     -0.021374
  C      -3.886889     -0.218188      0.022477
  N      -2.541615     -0.213925      0.049618
  C      -2.001002      0.994590      0.034963
  N      -2.676684      2.157767     -0.001539
  C      -3.992362      2.021195     -0.030796
  S      -0.262148      1.178634      0.058469
  S      -5.027170      3.427501     -0.099255
  S      -4.596025     -1.816713      0.037464
  C      -6.356771     -1.407724     -0.019924
  H      -6.882385     -2.360619     -0.013560
  H      -6.591831     -0.858696     -0.926643
  H      -6.640619     -0.819939      0.847611
  C       0.263363     -0.552124      0.068363
  H       1.351334     -0.530787      0.084128
  H      -0.086140     -1.063092     -0.823480
  H      -0.112034     -1.059661      0.951731
  C      -3.789065      4.750597     -0.055187
  H      -3.024768      4.573486     -0.803559
  H      -3.323460      4.832893      0.922919
  H      -4.342606      5.659229     -0.282428
21
Coordinates from ORCA-job tmtme3 E -1592.394934548316
  N      -4.660887      0.853521     -0.034938
  C      -3.887204     -0.219215      0.030387
  N      -2.541673     -0.217791      0.068388
  C      -1.998692      0.989637      0.043672
  N      -2.671877      2.154177     -0.013056
  C      -3.988008      2.020360     -0.053129
  S      -0.260727      1.172005      0.082470
  S      -5.020036      3.428076     -0.142447
  S      -4.598177     -1.815807      0.055511
  C      -6.358974     -1.408811     -0.018219
  H      -6.882634     -2.362819     -0.006359
  H      -6.588122     -0.868365     -0.932007
  H      -6.649409     -0.812678      0.841934
  C       0.267196     -0.558201      0.078576
  H       1.354991     -0.534114      0.104370
  H      -0.073860     -1.060152     -0.822106
  H      -0.115663     -1.075861      0.953249
  C      -3.794363      4.761690     -0.066772
  H      -3.109101      4.685720     -0.904884
  H      -3.233137      4.734032      0.862909
  H      -4.371452      5.682474     -0.127549
21
Coordinates from ORCA-job tmtme3 E -1592.395033457246
  N      -4.664971      0.854742     -0.043775
  C      -3.889142     -0.220925     -0.015294
  N      -2.543156     -0.223055      0.027228
  C      -1.999810      0.986786      0.043492
  N      -2.671126      2.154216      0.019511
  C      -3.990592      2.020767     -0.021868
  S      -0.265606      1.169321      0.094217
  S      -5.013484      3.434600     -0.064822
  S      -4.597667     -1.814944     -0.032549
  C      -6.358221     -1.411856     -0.015200
  H      -6.878147     -2.367745     -0.027462
  H      -6.624692     -0.829747     -0.891942
  H      -6.613944     -0.858395      0.883035
  C       0.265395     -0.557172      0.098865
  H       1.352731     -0.529354      0.132151
  H      -0.068472     -1.061567     -0.802616
  H      -0.122584     -1.073025      0.971724
  C      -3.791361      4.764373     -0.084867
  H      -3.152350      4.681969     -0.959144
  H      -3.182030      4.744393      0.813079
  H      -4.372580      5.684497     -0.123766
21
Coordinates from ORCA-job tmtme3 E -1592.395093175112
  N      -4.665756      0.855700     -0.007541
  C      -3.889128     -0.219895      0.021860
  N      -2.543326     -0.221594      0.041356
  C      -1.999701      0.988861      0.028178
  N      -2.671222      2.154982     -0.001147
  C      -3.991481      2.020401     -0.017646
  S      -0.264686      1.170624      0.050420
  S      -5.015380      3.432973     -0.054300
  S      -4.599441     -1.813141      0.044403
  C      -6.358533     -1.411134     -0.032758
  H      -6.879244     -2.366774     -0.021168
  H      -6.587511     -0.871978     -0.947091
  H      -6.652211     -0.815356      0.826331
  C       0.266140     -0.555361      0.090247
  H       1.353991     -0.527806      0.108213
  H      -0.079540     -1.082081     -0.794217
  H      -0.109777     -1.050272      0.980709
  C      -3.791944      4.760801     -0.075442
  H      -3.153836      4.678678     -0.950671
  H      -3.182906      4.735649      0.823184
  H      -4.366319      5.684606     -0.112920
21
Coordinates from ORCA-job tmtme3 E -1592.395083394255
  N      -4.665278      0.855138     -0.050213
  C      -3.888073     -0.219722     -0.015639
  N      -2.542916     -0.219770      0.007373
  C      -2.000171      0.991071     -0.006571
  N      -2.672636      2.155804     -0.039734
  C      -3.992382      2.019697     -0.061221
  S      -0.264563      1.173063      0.023217
  S      -5.017711      3.430972     -0.102271
  S      -4.598607     -1.813719      0.002447
  C      -6.359393     -1.410194     -0.010460
  H      -6.880546     -2.365668     -0.000161
  H      -6.617827     -0.853977     -0.906773
  H      -6.625543     -0.830666      0.868651
  C       0.265343     -0.551850      0.111389
  H       1.353180     -0.524762      0.134130
  H      -0.075806     -1.102117     -0.760619
  H      -0.114966     -1.023446      1.012765
  C      -3.790127      4.755450     -0.057818
  H      -3.137580      4.701847     -0.924253
  H      -3.196441      4.698294      0.849989
  H      -4.359765      5.682436     -0.074229
21
Coordinates from ORCA-job tmtme3 E -1592.395109293279
  N      -4.666098      0.855433     -0.025082
  C      -3.888498     -0.219195      0.010951
  N      -2.543629     -0.218523      0.040500
  C      -2.001452      0.992697      0.033616
  N      -2.674239      2.157130     -0.000135
  C      -3.993904      2.020380     -0.028248
  S      -0.265962      1.174916      0.070344
  S      -5.019139      3.431510     -0.075831
  S      -4.598372     -1.813625      0.016374
  C      -6.358827     -1.410665     -0.023676
  H      -6.879683     -2.366319     -0.022350
  H      -6.603573     -0.853812     -0.923345
  H      -6.638954     -0.832064      0.851607
  C       0.265079     -0.551721      0.094443
  H       1.352837     -0.524735      0.119575
  H      -0.074472     -1.069294     -0.797865
  H      -0.115904     -1.057014      0.977007
  C      -3.788677      4.754078     -0.078883
  H      -3.154207      4.686029     -0.957409
  H      -3.176382      4.711196      0.817163
  H      -4.357755      5.681479     -0.098756
21
Coordinates from ORCA-job tmtme3 E -1592.395112358874
  N      -4.665021      0.855541     -0.023415
  C      -3.887634     -0.220026      0.007994
  N      -2.542757     -0.220594      0.034949
  C      -1.999811      0.990753      0.026626
  N      -2.671672      2.155739     -0.005628
  C      -3.992107      2.020104     -0.028763
  S      -0.264672      1.171645      0.058179
  S      -5.017412      3.431479     -0.070966
  S      -4.598554     -1.813237      0.021786
  C      -6.358431     -1.410087     -0.024140
  H      -6.878942     -2.365899     -0.017485
  H      -6.601449     -0.859071     -0.927777
  H      -6.640100     -0.825737      0.846765
  C       0.265705     -0.554571      0.094903
  H       1.353488     -0.527062      0.117647
  H      -0.075735     -1.079065     -0.792567
  H      -0.113635     -1.052849      0.982073
  C      -3.792318      4.758485     -0.074131
  H      -3.148302      4.682211     -0.945310
  H      -3.190334      4.724988      0.829009
  H      -4.362115      5.685131     -0.109749
21
Coordinates from ORCA-job tmtme3 E -1592.395114827057
  N      -4.665558      0.855502     -0.024849
  C      -3.887860     -0.219718      0.007457
  N      -2.543066     -0.219629      0.033576
  C      -2.000515      0.991841      0.024772
  N      -2.672810      2.156463     -0.007393
  C      -3.993087      2.020211     -0.030758
  S      -0.265225      1.173065      0.056865
  S      -5.018324      3.431529     -0.072895
  S      -4.598420     -1.813329      0.018731
  C      -6.358493     -1.410291     -0.023507
  H      -6.878954     -2.366149     -0.018369
  H      -6.603057     -0.857147     -0.925442
  H      -6.638971     -0.828090      0.849224
  C       0.265163     -0.553163      0.096916
  H       1.352953     -0.525707      0.119825
  H      -0.076051     -1.079379     -0.789630
  H      -0.114295     -1.049842      0.984943
  C      -3.790560      4.756221     -0.074348
  H      -3.152235      4.686127     -0.950108
  H      -3.182623      4.715870      0.824571
  H      -4.359823      5.683497     -0.099581
21
Coordinates from ORCA-job tmtme3 E -1592.395114859466
  N      -4.665462      0.855490     -0.025172
  C      -3.887698     -0.219743      0.007298
  N      -2.543005     -0.219543      0.034132
  C      -2.000499      0.992010      0.025662
  N      -2.672819      2.156506     -0.006843
  C      -3.993114      2.020192     -0.030712
  S      -0.265175      1.173057      0.058574
  S      -5.018488      3.431421     -0.073630
  S      -4.598403     -1.813312      0.018142
  C      -6.358469     -1.410186     -0.023287
  H      -6.878866     -2.366086     -0.018437
  H      -6.603413     -0.856601     -0.924856
  H      -6.638715     -0.828414      0.849810
  C       0.265154     -0.553233      0.096658
  H       1.352938     -0.525714      0.119997
  H      -0.075694     -1.078401     -0.790657
  H      -0.114585     -1.051082      0.983916
  C      -3.790653      4.756166     -0.074640
  H      -3.152069      4.685924     -0.950187
  H      -3.183049      4.715892      0.824516
  H      -4.359726      5.683537     -0.100284
